# Supplementary material for: Precise Characterization of Genetic Interactions in Cancer via Molecular Network Refining Processes
Source: Int J Mol Sci. 2021 Oct 15;22(20):11114. doi: 10.3390/ijms222011114 (PMC8540220; doi:10.3390/ijms222011114)
Supplement: Supplementary file 1 [file ijms-22-11114-s001.zip]

Archive with 2 entries (2 files):
- Figure S1-S10.pdf
- Table S1-S5.xlsx
