# Supplementary material for: Precise Characterization of Genetic Interactions in Cancer via Molecular Network Refining Processes
Source: Int J Mol Sci. 2021 Oct 15;22(20):11114. doi: 10.3390/ijms222011114 (PMC8540220; doi:10.3390/ijms222011114)
Supplement: Supplementary file 1 [file ijms-22-11114-s001.zip › Table S1-S5.xlsx]

## Sheet: Table S1
Table S1. The 47 KEGG pathways used for constructing the KEGG networks, such as signal transduction pathways, cancer pathways, and cell growth related pathways.
1	hsa04010(MAPK)
2	hsa04012(ErbB)
3	hsa04014(Ras)
4	hsa04015(Rap1)
5	hsa04020(Calcium)
6	hsa04022(cGMP_PKG)
7	hsa04024(cAMP)
8	hsa04064(NFKB)
9	hsa04066(HIF1)
10	hsa04068(FOXO)
11	hsa04071(Sphingol)
12	hsa04072(Phospho_D)
13	hsa04110(Cell_cycle)
14	hsa04115(p53)
15	hsa04150(mTOR)
16	hsa04151(PI3K_AKT)
17	hsa04152(AMPK)
18	hsa04210(Apoptosis)
19	hsa04216(Ferroptosis)
20	hsa04217(Necroptosis)
21	hsa04310(Wnt)
22	hsa04330(Notch)
23	hsa04340(Hedgehog)
24	hsa04350(TGF_beta)
25	hsa04370(VEGF)
26	hsa04371(Apelin)
27	hsa04390(Hippo)
28	hsa04630(JAK_STAT)
29	hsa04668(TNF)
30	hsa05200(pathways_in_cancer)
31	hsa05210(colorectal)
32	hsa05211(RCC)
33	hsa05212(pancreatic)
34	hsa05213(Endometrial)
35	hsa05214(Glioma)
36	hsa05215(Prostate)
37	hsa05216(Thyroid)
38	hsa05217(BCC)
39	hsa05218(Melanoma)
40	hsa05219(Bladder)
41	hsa05220(CML)
42	hsa05221(AML)
43	hsa05222(SCLC)
44	hsa05223(NSCLC)
45	hsa05224(Breast)
46	hsa05225(hepato)
47	hsa05226(Gastric)

## Sheet: Table S2
Table S2. The number of GIs of each mutated gene after applying RPs on KEGG networks
CRSPR							shRNA
mutated gene	original GI	mapped GI (aftter mapping KEGG networks)	initial GI (the mutated genes whose number of the mapped SPs are two or more)	GI after refining process (distance: 2)	GI after refining process (distance: 1)		mutated gene	original GI	mapped GI (aftter mapping KEGG networks)	initial GI (the mutated genes whose number of the mapped SPs are two or more)	GI after refining process (distance: 2)	GI after refining process (distance: 1)
total	1740	525	162	73	65		total	1389	417	105	45	23
TP53	137	20	20	16	12		TP53	192	34	34	22	11
KRAS	35	16	16	8	7		BRAF	31	10	10	7	4
BRAF	26	12	12	10	7		RB1	11	8	8	3	3
NRAS	7	7	7	7	7		KRAS	21	5	5	3	0
RB1	6	6	6	2	2		PIK3CA	6	3	3	3	3
PIK3CA	5	4	4	4	4		PTEN	3	3	3	3	2
PTEN	18	4	4	3	3		FBXW10	3	3	3	2	0
CTCF	8	4	4	2	2		MYH9	5	3	3	0	0
HECTD4	5	3	3	0	0		CAMSAP2	2	2	2	0	0
RPL22	9	3	3	2	2		GABRG1	2	2	2	0	0
ACIN1	3	3	3	0	0		CIT	2	2	2	0	0
TBC1D5	3	3	3	0	0		PRKAA2	2	2	2	0	0
RP1	3	3	3	0	0		ATAD5	2	2	2	0	0
CDH1	4	3	3	0	0		BMPR2	2	2	2	0	0
VHL	5	3	3	3	3		TEP1	2	2	2	0	0
ESRP1	3	2	2	2	2		SP8	2	2	2	0	0
PRRC2A	2	2	2	2	2		CHRND	2	2	2	0	0
ARHGAP27	3	2	2	0	0		HYDIN	2	2	2	0	0
SYNPO2L	2	2	2	0	0		JARID2	2	2	2	0	0
MSH3	2	2	2	0	0		SIPA1L1	2	2	2	0	0
GON4L	2	2	2	0	0		FMNL1	2	2	2	0	0
SIDT2	2	2	2	0	0		PCDH10	2	2	2	0	0
UBN1	2	2	2	0	0		VHL	11	2	2	0	0
DENND4B	3	2	2	0	0		SH2D2A	3	2	2	2	0
MYO6	2	2	2	2	2		NRAS	6	2	2	0	0
IQSEC1	2	2	2	0	0		FIGN	3	2	2	0	0
SECISBP2	2	2	2	0	0		PRPF40A	1	1
FN1	2	2	2	0	0		GUCY2F	1	1
MYPN	2	2	2	0	0		OR10J1	1	1
AFF1	2	2	2	2	2		FERMT1	1	1
SREBF1	3	2	2	2	2		CEP126	1	1
MCTP2	2	2	2	0	0		FARP1	1	1
ANKRD13D	2	2	2	0	0		IQCN	1	1
TP53BP2	4	2	2	0	0		RINT1	1	1
ABCE1	2	2	2	0	0		PMFBP1	1	1
ZNF672	2	2	2	2	2		GANAB	1	1
PDCD11	2	2	2	0	0		ELMO1	1	1
ODF2	3	2	2	2	2		RGS22	1	1
SUPT6H	3	2	2	0	0		KCNA5	1	1
PPP2R1A	4	2	2	2	2		TMEM67	1	1
R3HDM2	4	2	2	0	0		ZNF585B	1	1
WDTC1	3	2	2	0	0		POLD1	1	1
WDR90	2	2	2	0	0		DYNC1I1	1	1
TIE1	3	2	2	0	0		ZC3H13	1	1
ARHGEF11	2	2	2	0	0		ENGASE	1	1
KEAP1	6	2	2	0	0		KCTD8	1	1
CCDC57	5	2	2	0	0		PRTG	1	1
IBTK	3	2	2	0	0		OR4C46	1	1
DENND4C	3	2	2	0	0		ZNF7	1	1
SAMD4A	1	1					RASAL3	1	1
ZNF92	1	1					PCDH11X	1	1
MAP7D3	1	1					CDCA2	1	1
VPS50	1	1					ACVRL1	1	1
C15orf39	1	1					ATP13A2	1	1
DDX4	1	1					SSH2	1	1
PHKA2	1	1					STRIP2	1	1
UFL1	1	1					MLLT1	1	1
TICAM1	1	1					TSHZ3	1	1
FOCAD	1	1					CDK5RAP2	1	1
MED23	1	1					TRPS1	1	1
PREX1	1	1					SMO	1	1
MDGA2	1	1					NADSYN1	1	1
TMTC2	1	1					MYH2	1	1
ENOSF1	1	1					TNKS1BP1	1	1
HYDIN	1	1					MUC6	1	1
NUAK1	1	1					ZSWIM5	1	1
OPN4	1	1					MEGF10	1	1
XRN2	1	1					NUGGC	1	1
ADRA2C	1	1					AASDH	1	1
MYBPC3	1	1					COL6A1	1	1
TRPS1	1	1					MTMR8	1	1
OR6K6	1	1					IQSEC3	1	1
CASS4	1	1					INSYN2A	1	1
ZNF334	1	1					GLI2	1	1
LONRF3	1	1					ADAM21	1	1
BCL11A	1	1					HIP1	1	1
SPATA5L1	1	1					GRIA2	1	1
EPS8L2	1	1					SBNO1	1	1
ASH1L	1	1					SLC12A5	1	1
CNTROB	1	1					WDFY3	1	1
ZNF648	1	1					FIZ1	1	1
ATXN7L1	1	1					ZNF467	1	1
THSD7A	1	1					USP17L2	1	1
SAMD4B	1	1					TTC39B	1	1
SLC6A3	1	1					CCDC14	1	1
GBP7	1	1					FREM3	1	1
TRIM37	1	1					FCRL5	1	1
MYO5C	1	1					PDZD3	1	1
KDM4A	1	1					EXO1	1	1
GP1BA	1	1					MED13L	1	1
MTOR	1	1					KCND1	1	1
ZNF560	1	1					EP300	1	1
WNK2	1	1					ITGA2	1	1
CPSF1	1	1					GOLGA3	1	1
VWA1	1	1					FLNC	1	1
UBE3A	1	1					SEC24B	1	1
SLC25A13	1	1					NT5C1A	1	1
PLEKHH2	1	1					PLCG2	1	1
TRPC7	1	1					RABGAP1L	1	1
COPG1	1	1					CEP97	1	1
ZNF335	1	1					SLTM	1	1
TMTC1	1	1					ZBTB4	1	1
ANO1	1	1					CPLANE1	1	1
CADM2	1	1					PKD1L1	1	1
EGF	1	1					SETBP1	1	1
ZNF197	1	1					RAB3GAP2	1	1
CDH18	1	1					PGLYRP2	1	1
MROH8	1	1					MYO1A	1	1
ITPRIPL1	1	1					ABCB4	1	1
ZNF770	1	1					ZNF202	1	1
CBX8	1	1					TFIP11	1	1
WDHD1	1	1					MYH3	1	1
CLCN2	1	1					SERPINA11	1	1
CFAP100	1	1					THAP9	1	1
NOS2	1	1					PRRT3	1	1
AKAP8	1	1					COL14A1	1	1
OSBPL6	1	1					RAD50	1	1
FXR1	1	1					ZSCAN32	1	1
SOS1	1	1					PPP1R12B	1	1
VWA8	1	1					CPS1	1	1
PNN	1	1					ITGAL	1	1
PTK7	1	1					RXFP2	1	1
KLHL40	1	1					CATSPERG	1	1
LONP1	1	1					ARHGEF17	1	1
HPS3	1	1					PLXNB3	1	1
VWDE	1	1					CHD4	1	1
DOCK6	1	1					LYPLA2	1	1
VIL1	1	1					LONP2	1	1
ANXA13	1	1					VCAM1	1	1
PGM2L1	1	1					MN1	1	1
SYTL3	1	1					ARNTL	1	1
RTL9	1	1					CASP5	1	1
PTPN14	1	1					NVL	1	1
CREB5	1	1					TP53BP1	1	1
PALB2	1	1					PDZD2	1	1
TAF1L	1	1					LRRK1	1	1
OPLAH	1	1					RNF111	1	1
FKBP10	1	1					ZBTB21	1	1
CARMIL3	1	1					NRG1	1	1
MYOM3	1	1					ZNF791	1	1
OR4C46	1	1					ZNF281	1	1
EPB41L5	1	1					FMN2	1	1
ACTB	1	1					CHD5	1	1
C10orf71	1	1					SUN2	1	1
PLCE1	1	1					RYR3	1	1
STRIP2	1	1					POLRMT	1	1
EFHB	1	1					UQCRC1	1	1
CASKIN1	1	1					SLC6A19	1	1
NCOR1	1	1					DCHS1	1	1
PEX1	1	1					SLFN13	1	1
ZHX2	1	1					CC2D1A	1	1
DSG1	1	1					XYLT2	1	1
ATR	1	1					SLC6A16	1	1
PARP14	1	1					ZNF479	1	1
DIP2B	1	1					ZNF568	1	1
KCNV1	1	1					TTLL12	1	1
ZNF106	1	1					LILRB2	1	1
NFRKB	1	1					P2RY10	1	1
PRDM9	1	1					UBE4A	1	1
RAD50	1	1					PDS5B	1	1
FZR1	1	1					HERC2	1	1
ZBTB38	1	1					CELSR3	1	1
GRID1	1	1					DIS3L	1	1
ADAD2	1	1					ADGRL1	1	1
HID1	1	1					RIMS2	1	1
LUZP1	1	1					TOR1AIP2	1	1
ZNF407	1	1					SLC6A3	1	1
ARID4A	1	1					MT-ND2	1	1
MLXIP	1	1					PDCD11	1	1
MT-ND4	1	1					SEC31A	1	1
TP53BP1	1	1					MCTP2	1	1
SEMA5B	1	1					HNRNPM	1	1
MN1	1	1					CEP112	1	1
CPAMD8	1	1					PCDHB7	1	1
IRF8	1	1					CBL	1	1
DHX57	1	1					NOSTRIN	1	1
ZNF827	1	1					TTC17	1	1
NID1	1	1					PRUNE2	1	1
PLOD3	1	1					LRBA	1	1
COL22A1	1	1					GABRA3	1	1
ANO5	1	1					PLXNA4	1	1
FMNL1	1	1					MARK1	1	1
ADAM29	1	1					ILVBL	1	1
WASHC4	1	1					KIRREL1	2	1
G2E3	1	1					MLLT10	2	1
MON1B	1	1					APC	2	1
SRRM2	1	1					SLC3A2	2	1
SPTA1	1	1					EML5	2	1
CDH15	1	1					TUSC3	2	1
TCOF1	1	1					ZBTB7A	2	1
MAP3K13	1	1					ITK	2	1
PLEKHM2	1	1					NSMAF	2	1
DAB1	1	1					CYP2A7	2	1
IL4I1	1	1					DDX59	2	1
GRM6	1	1					FOXK1	2	1
SNX21	1	1					AKAP9	2	1
ENPP2	1	1					CHEK2	2	1
SLC28A3	1	1					PTPRR	2	1
FMNL2	1	1					CNNM2	2	1
HEPH	1	1					GABRB3	2	1
FAM120A	1	1					DDX18	2	1
SYT10	1	1					PIK3R6	2	1
COL15A1	1	1					BCLAF1	1	1
CEP128	1	1					HSPG2	1	1
CLTC	1	1					COL3A1	1	1
DOP1A	1	1					DNAH7	1	1
FLII	1	1					GAS6	1	1
MYBL2	1	1					ACAP1	1	1
TIAM2	1	1					CDYL	1	1
C6orf89	1	1					PCDHGA4	1	1
SMTN	1	1					UGT2B11	1	1
MED1	1	1					DHX38	1	1
SYNCRIP	1	1					SH2D3C	2	1
ATP11C	1	1					CHST2	2	1
BOD1L1	1	1					DNM3	2	1
STIP1	1	1					ZDHHC23	2	1
FZD10	1	1					CRBN	2	1
KCNH8	1	1					TROAP	2	1
DIS3L	1	1					GOLGA8R	2	1
NCF2	1	1					ZSCAN1	2	1
SNRNP200	1	1					SMG1	2	1
SPATA16	1	1					IQCJ-SCHIP1	2	1
CSF1R	1	1					ZNF71	2	1
FGD6	1	1					ITGB4	3	1
RNF19A	1	1					TMC3	2	1
SIRPA	1	1					CLDN8	2	1
FRRS1	1	1					IQSEC1	2	1
SETD1B	1	1					NPHP1	2	1
NXF3	1	1					PER1	2	1
F13A1	1	1					FN1	3	1
MAP3K5	1	1					KDM5B	3	1
LPIN2	1	1					TCF20	3	1
SCNN1B	2	1					RHOA	2	1
MYOM1	2	1					DEPDC1	3	1
FSIP2	2	1					IGF2R	3	1
STON1	2	1					DNAH2	4	1
TLL1	2	1					CELSR2	4	1
TGM6	2	1					CTCF	4	1
PPFIA3	2	1					KMT2B	5	1
AGBL3	2	1					KMT2D	5	1
PFAS	2	1					ACVR2A	2	1
AKR1B15	2	1					KLB	2	1
PCDHGA1	2	1					UNC5D	2	1
CYLC1	2	1					DSTYK	2	1
CLCN3	2	1					NLRP1	2	1
PSME4	2	1					PIK3C2B	2	1
CYP4F12	2	1					ZNFX1	2	1
SPG7	2	1					CSMD3	2	1
DLGAP4	2	1					ZNF182	2	1
GTF3C2	2	1					PHLDB1	2	1
KHSRP	2	1					HGSNAT	2	1
CES5A	2	1					ITPKC	2	1
FAT4	2	1					CTNND1	2	1
MIDEAS	2	1					COL5A1	2	1
CPD	2	1					PPFIBP1	2	1
FCRL2	2	1					SLC35F4	2	1
BTBD11	2	1					CUX2	2	1
C2orf78	2	1					SLC5A2	2	1
EYA4	2	1					ZNF540	2	1
PTPRK	2	1					XIRP2	1	1
SP8	2	1					NOTCH3	1	1
INPPL1	2	1					CYP4F12	1	1
PCDHA11	2	1					GLI3	1	1
OLFML2B	2	1					EXOC7	1	1
PRICKLE2	2	1					OR8H2	1	1
GRAMD1A	2	1					SYNM	1	1
ZNF831	2	1					TNRC18	1	1
DAXX	2	1					ANKRD12	1	1
GAS2L3	2	1					OTOG	1	1
GTF3C4	2	1					SRRM2	1	1
UBR5	2	1					INSRR	1	1
WDR70	2	1					TRIP12	1	1
SEMA5A	2	1					ZNF425	1	1
PLK3	2	1					ZNF267	1	1
PCDHA1	2	1					CIITA	1	1
OR2G2	2	1					RPTN	1	1
CSMD1	2	1					DSC2	1	1
MAPK8IP3	2	1					CAMSAP3	1	1
SYNE2	2	1					FAT4	1	1
TMEM67	2	1					SPTBN2	1	1
PCDHB3	2	1					DDX60L	1	1
PEAK1	2	1					DTNB	1	1
RUBCN	2	1					SPTBN4	1	1
TNKS1BP1	2	1					CPED1	1	1
RPTOR	2	1					CTNNB1	1	1
SHANK3	3	1					ATP2A1	1	1
PHF2	3	1					ZNF730	1	1
SPATA31E1	3	1					NAA35	1	1
VRTN	3	1					PLCH2	1	1
DDR2	3	1					POM121	1	1
IGSF8	3	1					ZNF426	1	1
RNASEL	3	1					RGS12	1	1
MUC5B	3	1					CCNL1	1	1
CLIP2	3	1					ITGA7	1	1
ZNF787	3	1					C6orf89	1	1
ARHGEF17	3	1					ADAM30	1	1
COL7A1	4	1					RSC1A1	1	1
PLOD2	4	1					MASP2	1	1
PNPLA7	2	1					CCDC33	1	1
CHD8	2	1					PAXIP1	1	1
SYCP1	2	1					IFT80	1	1
TOP3B	2	1					ST6GALNAC5	1	1
MTIF2	2	1					AASS	1	1
ZFAT	2	1					ZNF492	1	1
CUL7	2	1					DZIP1	1	1
VPS35	2	1					MAPK15	1	1
DOP1B	2	1					USP48	1	1
CLASRP	2	1					SLC22A9	1	1
XDH	2	1					LATS1	1	1
PCDHB2	2	1					SARDH	1	1
PTPRH	2	1					BCL9	1	1
CASK	2	1					PCF11	1	1
KCNB2	2	1					TTLL3	1	1
GALNT16	2	1					KIAA1549L	1	1
CDC42BPB	2	1					KCNH7	1	1
NPAS3	2	1					KCTD3	1	1
HIVEP1	2	1					TP63	1	1
CCDC38	2	1					PLA2G4A	1	1
PAM	2	1					AEBP1	1	1
PRG4	2	1					DGKQ	1	1
PACS1	2	1					SH3BP4	1	1
NIBAN2	2	1					CDC42BPB	1	1
CBS	1	1					PPP1R12C	1	1
PROSER1	1	1					OR2T33	1	1
SMPD4	1	1					SMARCC1	1	1
ERBB4	1	1					ANOS1	1	1
CALD1	1	1					DBH	1	1
COL9A3	1	1					STK40	1	1
ERCC4	1	1					KCNJ6	1	1
NFE2L2	1	1					C1orf87	1	1
LARP1	1	1					ENPP5	1	1
PKN3	1	1					ANKRD6	1	1
VWA7	1	1					STAT5A	1	1
COL18A1	1	1					DYRK2	1	1
BRD9	1	1					MOCS1	1	1
MFHAS1	1	1					VPS13A	1	1
UTP20	1	1					SAMHD1	1	1
OSBPL1A	1	1					PPP4R4	1	1
BBS10	1	1					RPL22	6	0
RPS6KC1	1	1					PCDH15	4	0
LONP2	1	1					WNT2	3	0
GRIK5	1	1					SLC9A9	3	0
TMEM178A	1	1					PLEKHH3	3	0
HMGXB3	1	1					CTNNA1	2	0
SDAD1	1	1					POTEE	2	0
SYCP2	2	1					MANBA	2	0
CTNNA2	1	1					HTT	2	0
TAF2	1	1					LRRC24	2	0
SRRT	1	1					PIK3R4	2	0
OR9G1	1	1					ARHGEF40	2	0
ZNF518B	1	1					MARK2	2	0
UNC13D	1	1					ZFHX4	2	0
MROH2B	1	1					VPS13B	2	0
UNK	1	1					ATP6V0A4	2	0
DNAH9	1	1					VCAN	2	0
CKAP5	1	1					ARHGAP45	2	0
CLEC16A	1	1					PRDM1	2	0
LAMA1	1	1					TRAPPC10	2	0
SCYL1	1	1					ORC1	2	0
DDX58	1	1					TP73	2	0
TROAP	1	1					MTSS2	2	0
ABCC3	1	1					RIF1	2	0
KCNH1	1	1					DOCK9	2	0
OR10W1	1	1					ABCC10	2	0
NOTCH2	1	1					ZMIZ1	2	0
AFDN	1	1					TRAPPC12	2	0
NUP153	1	1					AXL	2	0
GOLIM4	1	1					SLC23A2	2	0
ATP10B	1	1					TCERG1	2	0
GDF5	1	1					ZNF583	2	0
SOBP	1	1					FIGNL1	2	0
MAPK6	1	1					HK1	2	0
PCDHGB7	1	1					CNTNAP4	2	0
CSPP1	1	1					TUBGCP6	2	0
HSP90AB1	1	1					STIL	2	0
SNX19	1	1					DYNC1H1	2	0
ZBTB7A	1	1					TMEM151A	2	0
PCSK1	1	1					STOX2	2	0
KRT7	1	1					PCDHGC3	2	0
ZNF629	1	1					UVSSA	2	0
THBS1	2	1					ZMYND8	2	0
TRIM66	2	1					CNTN4	2	0
NUGGC	2	1					SRCAP	2	0
MAN2C1	2	1					SOGA3	2	0
INTS4	2	1					AGRN	2	0
HRG	2	1					PLEKHS1	2	0
FBXL13	2	1					TRIM55	2	0
SP100	2	1					SLCO4A1	2	0
FBXW7	2	1					DNHD1	2	0
SUSD1	1	1					SLCO1B1	2	0
ZCCHC4	1	1					ZFHX2	2	0
TICRR	1	1					CLASP2	2	0
AKAP4	1	1					SYNE2	2	0
RUNX2	1	1					ATP10B	1	0
DENND2B	1	1					SIPA1L3	1	0
CCDC154	1	1					MYO1C	1	0
PKDCC	1	1					SLIT3	1	0
CACNA1C	1	1					DENND5A	1	0
SLCO5A1	1	1					MAPK8IP1	1	0
ZNF470	1	1					SPECC1	1	0
DOT1L	1	1					SRBD1	1	0
TLR8	1	1					TFR2	1	0
MAST3	1	1					KDR	1	0
SH3BP4	1	1					TOX	1	0
APCDD1L	1	1					ABCA13	1	0
HEATR4	1	1					RYR2	1	0
NOD2	1	1					PDLIM7	1	0
ZNF14	1	1					SYTL2	1	0
CCDC40	1	1					KIFC2	1	0
AHR	1	1					PPARGC1A	1	0
PRKD2	1	1					AUTS2	1	0
SOGA3	1	1					ARNT	1	0
MAGEA2	5	0					ABCG2	1	0
CPT1C	4	0					MMUT	1	0
MAP7D1	4	0					PCDH17	1	0
LRRC45	4	0					MNDA	1	0
FASTKD1	3	0					NEDD4	1	0
SLCO4A1	3	0					USHBP1	1	0
ARID2	3	0					CLTCL1	1	0
FCGBP	3	0					ECE2	1	0
RNF43	3	0					MTIF2	1	0
HNF1A	3	0					GABRG2	1	0
KRT6C	3	0					SEC24D	1	0
DSC2	3	0					OLFML2B	1	0
SCN11A	3	0					MRPL47	1	0
ODAD1	3	0					VPS35L	1	0
MUC3A	3	0					BCORL1	1	0
CLDN8	3	0					PLIN4	1	0
CUX2	3	0					ITCH	1	0
GRIA1	3	0					ZNF532	1	0
SNX25	2	0					ATP6V1B1	1	0
PML	2	0					FARP2	1	0
PITPNM1	2	0					E2F8	1	0
ARHGAP35	2	0					JUP	1	0
CRAMP1	2	0					KIF17	1	0
ARID1A	2	0					MYRF	1	0
ARHGEF28	2	0					TCIRG1	1	0
FZD1	2	0					BCL7C	1	0
C2CD3	2	0					ABHD16B	1	0
MXRA5	2	0					GYS2	1	0
PREX2	2	0					TDO2	1	0
FOLH1	2	0					HDAC4	1	0
FMO3	2	0					PAPPA	1	0
UPF2	2	0					DMGDH	1	0
PARP4	2	0					KIF26B	1	0
SLITRK1	2	0					SLC27A3	1	0
MLLT10	2	0					ATP8B1	1	0
ARFGEF1	2	0					PCDHA1	1	0
FHOD3	2	0					ARSG	1	0
ACVR2A	2	0					ACACA	1	0
NELL2	2	0					ZBTB7C	1	0
PDZD8	2	0					JAKMIP3	1	0
ZNF778	2	0					SLC12A8	1	0
PLCH1	2	0					CRYBG3	1	0
ADAM21	2	0					ZNF865	1	0
AMOTL1	2	0					CYFIP2	1	0
KDM6A	2	0					PRSS23	1	0
ABCA12	2	0					KIAA0754	1	0
SORT1	2	0					DMD	1	0
ANKRD11	2	0					ZNF177	1	0
PDZD4	2	0					FREM1	1	0
PRPF8	2	0					HNF1A	1	0
DCTN1	2	0					DLG2	1	0
TBX3	2	0					RNF123	1	0
DYNC1H1	2	0					PTPRC	1	0
FILIP1	2	0					AFDN	1	0
GP2	2	0					SLCO5A1	1	0
SBF1	2	0					INAVA	1	0
SH3D21	2	0					BARD1	1	0
SLCO4C1	2	0					REST	1	0
FHDC1	2	0					PAX7	1	0
HAUS3	2	0					KIAA1522	1	0
HUNK	2	0					ELN	1	0
ZMYM1	2	0					RBM42	1	0
NUP160	2	0					ATP13A4	1	0
ATP13A1	2	0					ANKRD30A	1	0
MCC	2	0					ZSWIM6	1	0
MYH6	2	0					ESPL1	1	0
MTO1	2	0					GOLGA4	1	0
ZNF205	2	0					MATN2	1	0
ITGB4	2	0					ASIC3	1	0
ZNF516	2	0					MGAT1	1	0
CCDC73	2	0					MAP3K4	1	0
LMBRD1	2	0					MAP3K19	1	0
ADGRD1	2	0					OBSCN	1	0
ABCC1	2	0					SMARCA1	1	0
ADCYAP1R1	2	0					DACT1	1	0
NCOR2	2	0					ZNF536	1	0
CEP170B	2	0					PPL	1	0
IPO4	2	0					SLC22A23	1	0
OGFRL1	2	0					LRRCC1	1	0
MOCOS	2	0					MIS18BP1	1	0
UNC5A	2	0					DZIP1L	1	0
SIGLEC10	2	0					FAM205A	1	0
ABCA3	2	0					TRMT1L	1	0
KMT2D	2	0					EPS15	1	0
CDH26	2	0					BRD4	1	0
OR6C75	2	0					DNM2	1	0
KCNC1	2	0					DEUP1	1	0
MYH4	2	0					ABAT	1	0
ZNFX1	2	0					MARF1	1	0
NLGN2	2	0					TCERG1L	1	0
ZSWIM8	2	0					MYOM1	1	0
ADNP2	2	0					AP1B1	1	0
TOP1MT	2	0					RGL1	1	0
PPP1R16B	2	0					ADCYAP1R1	1	0
IVL	2	0					KIF1C	1	0
GATA3	2	0					CNGA4	1	0
NLRP1	2	0					RUNX1	1	0
PCDH17	2	0					NEO1	1	0
CEP350	2	0					GDF5	1	0
SLC45A4	2	0					MME	1	0
PCLO	2	0					VWF	1	0
MICALL1	2	0					HEG1	1	0
APC2	2	0					DET1	1	0
TRPC4	1	0					PCDHGA5	1	0
ACSM2A	1	0					NINL	1	0
SSC5D	1	0					PCDHA11	1	0
PCDH18	1	0					CLCN6	1	0
ZNRF3	1	0					ZNF628	1	0
TGS1	1	0					PTPRG	1	0
ABCF2	1	0					PNPLA6	1	0
EFR3A	1	0					GFRAL	1	0
TP63	1	0					DNAH17	1	0
SLC12A8	1	0					PRKCE	1	0
ATN1	1	0					MTR	1	0
DHX29	1	0					AMOT	1	0
MYBPC1	1	0					SLC26A5	1	0
DACT2	1	0					TRAPPC9	1	0
ZNF800	1	0					CHRNB3	1	0
EDNRB	1	0					KTN1	1	0
MYH15	1	0					PHKA1	1	0
ADCY2	1	0					SIGLEC8	1	0
URGCP	1	0					TIE1	1	0
PRKG1	1	0					PDE2A	1	0
NFATC1	1	0					RSBN1L	1	0
PRODH2	1	0					SMARCA5	1	0
APOB	1	0					ZNF430	1	0
ZNF573	1	0					KNTC1	1	0
ZNF226	1	0					ADAMTS15	1	0
GPSM1	1	0					NPBWR1	1	0
GNL3	1	0					MYH1	1	0
MRE11	1	0					HERC5	1	0
SLITRK4	1	0					ITGA10	1	0
SMARCA2	1	0					STRA6	1	0
ZNF256	1	0					OR5M3	1	0
MAP3K19	1	0					PANK1	1	0
TSHZ1	1	0					BMP1	1	0
CHST3	1	0					SGCD	1	0
MAP3K2	1	0					PI4KA	1	0
FCRL4	1	0					CEP250	1	0
FBRS	1	0					ERBB4	1	0
ZNF532	1	0					SMTNL1	1	0
FAM189A2	1	0					ITGA2B	1	0
SEMA4F	1	0					TET1	1	0
KDM6B	1	0					NTNG1	1	0
MAST2	1	0					SEC16B	1	0
RASAL1	1	0					TRIM71	1	0
SMAD4	1	0					ADGRB1	1	0
KIAA0586	1	0					ETV5	1	0
AASS	1	0					PIEZO2	1	0
ZNF350	1	0					PTPN23	1	0
SPAG16	1	0					CDAN1	1	0
ZC3H12B	1	0					ASH1L	1	0
ANKLE2	1	0					PLK3	1	0
LCT	1	0					RBM19	1	0
FBLN2	1	0					PAK6	1	0
EZH1	1	0					CLEC16A	1	0
ALCAM	1	0					FAM13C	1	0
ZNF74	1	0					FSTL4	1	0
HIPK2	1	0					NUP93	1	0
NRG3	1	0					FZD7	1	0
RABL6	1	0					TRIM58	1	0
XIRP2	1	0					LAMA2	1	0
SH3TC1	1	0					PRKDC	1	0
ARHGEF26	1	0					BRPF3	1	0
ALDH4A1	1	0					NR4A2	1	0
ZNF425	1	0					ZMYM1	1	0
ARMH3	1	0					SLC7A3	1	0
DNAJC16	1	0					CCDC157	1	0
NEDD4	1	0					WIPF3	1	0
PGGHG	1	0					DVL3	1	0
FAM135B	1	0					IPO8	1	0
SIN3A	1	0					CFAP100	1	0
PNKP	1	0					DUOX2	1	0
ERN1	1	0					SLC24A1	1	0
LPIN1	1	0					CMYA5	1	0
FAM186A	1	0					PIGT	1	0
HGS	1	0					EZH1	1	0
SORBS1	1	0					PRPF8	1	0
MCM9	1	0					ZNF197	1	0
ZNF541	1	0					FASN	1	0
ABL1	1	0					ATP11C	1	0
SPRY4	1	0					EGF	1	0
VARS2	1	0					CCAR2	1	0
SMARCA1	1	0					ABCB10	1	0
COL4A1	1	0					SIGLEC5	1	0
SLC22A16	1	0					HMCN1	1	0
ADD2	1	0					TLE2	1	0
ITPR1	1	0					DUOX1	1	0
DNAH7	1	0					UTP20	1	0
SIK1	1	0					SNCAIP	1	0
SFMBT2	1	0					NFATC1	1	0
TSHZ2	1	0					APOB	1	0
SLC8A3	1	0					ASB15	1	0
TLR5	1	0					DTX4	1	0
DVL1	1	0					GPSM1	1	0
SEZ6L	1	0					DAPK1	1	0
ZNF462	1	0					SLIT1	1	0
LAMA4	1	0					OR10G7	1	0
DOCK10	1	0					NRIP1	1	0
C1orf159	1	0					ARHGEF10	1	0
SLC3A2	1	0					MINK1	1	0
COL1A1	1	0					PAPPA2	1	0
RXFP3	1	0					ANKRD36	1	0
DIAPH3	1	0					AFF1	1	0
VPS18	1	0					ADAM12	1	0
EZH2	1	0					MYO15A	1	0
RNF213	1	0					ACOT11	1	0
SHROOM1	1	0					SEL1L	1	0
SLC45A1	1	0					SNX29	1	0
MYRF	1	0					GCC2	1	0
OTOF	1	0					ZNF814	1	0
IQGAP2	1	0					TTLL8	1	0
CTNND1	1	0					FAM193B	1	0
OGDHL	1	0					EXOSC10	1	0
TJP2	1	0					UBR5	1	0
NPHP3	1	0					IFI44	1	0
GOLGB1	1	0					OAS3	1	0
HDAC10	1	0					FHOD1	1	0
ZNF358	1	0					WASHC5	1	0
ATF7IP2	1	0					PEX1	1	0
MT-ATP6	1	0					JAG1	1	0
OR4M2	1	0					POM121L2	1	0
ALPK1	1	0					ANKS1A	1	0
MBD1	1	0					NOTCH4	1	0
HK3	1	0					MAN2B2	1	0
MYO16	1	0					ARFGEF1	1	0
NCKAP1	1	0					FSCN3	1	0
OR14K1	1	0					ADAMTS19	1	0
DIS3L2	1	0					POLR1B	1	0
CRTC1	1	0					RHO	1	0
ZNF793	1	0					RTN3	1	0
FOXP2	1	0					FARS2	1	0
ZNF668	1	0					HCN4	1	0
RPS6KA1	1	0					OR4P4	1	0
WRNIP1	1	0					AKAP3	1	0
KCNQ5	1	0					FGD2	1	0
ZNF217	1	0					PCDH8	1	0
ZC3H3	1	0					VPS18	1	0
SLC5A6	1	0					MICALL1	1	0
SHKBP1	1	0					SLC44A4	1	0
AQR	1	0					GLG1	1	0
CNNM1	1	0					TRIM17	1	0
COL2A1	1	0					ANKRD24	1	0
ARSH	1	0					ARHGAP31	1	0
SNX8	1	0					PALB2	1	0
NFKB1	1	0					SMAD6	1	0
KNL1	1	0					OR2C3	1	0
TRPM5	1	0					ERBB2	1	0
EXOC6B	1	0					OR5T3	1	0
CASKIN2	1	0					ADGRA3	1	0
NXF1	1	0					HEATR6	1	0
LRRTM3	1	0					GPR179	1	0
ACACA	1	0					SIK2	1	0
SHISA6	1	0					COL9A1	1	0
TNC	1	0					RABEP2	1	0
WDR7	1	0					PPRC1	1	0
ELOA	1	0					ABHD12B	1	0
TDRD5	1	0					PCDHB12	1	0
MYT1L	1	0					KRT3	1	0
ZNF816	1	0					ZNF264	1	0
CAMSAP1	1	0					SCARA5	1	0
RTN2	1	0					MCCC1	1	0
PLCL1	1	0					SOWAHB	1	0
FAN1	1	0					LMAN1	1	0
PCSK9	1	0					SF1	1	0
ZNF280D	1	0					SYT16	1	0
IPO8	1	0					ACAN	1	0
AGAP3	1	0					ZNHIT2	1	0
CFAP206	1	0					TDRD15	1	0
BRCA1	1	0					GRIK4	1	0
KRT1	1	0					JAG2	1	0
ACAP1	1	0					PIP5K1C	1	0
ZFR2	1	0					BRWD3	1	0
PCDHB14	1	0					SORBS3	1	0
TASOR	1	0					SRFBP1	1	0
DNM2	1	0					NFXL1	1	0
DBH	1	0					WNK3	1	0
ZNF517	1	0					LRCH4	1	0
DNAH6	1	0					SEZ6	1	0
EGFR	1	0					ZSCAN25	1	0
AP3D1	1	0					UNC13C	1	0
TMPRSS7	1	0					ELAVL2	1	0
BICRA	1	0					MBD6	1	0
ANKRD30B	1	0					ZNF648	1	0
TRPV4	1	0					CDH26	1	0
DNTT	1	0					LINGO1	1	0
ADAMTS5	1	0					TJP2	1	0
STAB2	1	0					ZMIZ2	1	0
CLOCK	1	0					KMT2A	1	0
MOCS1	1	0					TMEM132E	1	0
MROH7	1	0					ENPP6	1	0
BARD1	1	0					FSIP2	1	0
LRRC37A2	1	0					EIF3B	1	0
DNAH1	1	0					CFH	1	0
COG5	1	0					VPS50	1	0
ZNF708	1	0					GPR149	1	0
ARHGEF10	1	0					SMCR8	1	0
SLC12A3	1	0					DISP1	1	0
PTPRA	1	0					FHOD3	1	0
NOTCH1	1	0					DCLK2	1	0
BCORL1	1	0					S100A14	1	0
CELSR1	1	0					CHD1L	1	0
TOP1	1	0					ANKHD1	1	0
TTLL5	1	0					CYP4A11	1	0
PDE11A	1	0					CCDC168	1	0
USP48	1	0					PPP4R3B	1	0
SLC6A15	1	0					GRB14	1	0
ACSS1	1	0					ZNF345	1	0
CEP290	1	0					MON2	1	0
PAPPA	1	0					FHDC1	1	0
ADAM17	1	0					KDM4B	1	0
OSBP	1	0					CPNE6	1	0
OR51S1	1	0					MAGEC1	1	0
TBR1	1	0					FLG	1	0
DNAAF5	1	0					TBC1D10B	1	0
PSD3	1	0					GCN1	1	0
SPATA6	1	0					BMS1	1	0
ZRANB3	1	0					PPP6R3	1	0
SH3RF1	1	0					SIDT1	1	0
PITPNM3	1	0					C1orf112	1	0
FAM170A	1	0					ESRP1	1	0
RAB11FIP1	1	0					BCL6B	1	0
DLGAP1	1	0					SORCS2	1	0
SLC13A1	1	0					COL5A3	1	0
LARP4B	1	0					SIRT1	1	0
ZXDC	1	0					RASEF	1	0
NLRX1	1	0					SIX5	1	0
TCTN2	1	0					ARID1A	1	0
EPX	1	0					NPHS1	1	0
COL6A3	1	0					SYNE1	1	0
CYP1B1	1	0					WWC3	1	0
ITGA5	1	0					ITPR2	1	0
AGAP1	1	0					CYP7A1	1	0
MYO1E	1	0					USP6	1	0
RABL2A	1	0					TICRR	1	0
RRBP1	1	0					TMEM198	1	0
WASHC5	1	0					BCAT1	1	0
ZDHHC23	1	0					DIAPH1	1	0
GIT2	1	0					PLEC	1	0
MARK1	1	0					ADAM2	1	0
BRD7	1	0					MECOM	1	0
TCAF1	1	0					ZRANB3	1	0
CASP8	1	0					TULP4	1	0
RELN	1	0					SGSM2	1	0
HDLBP	1	0					SPTA1	1	0
TDRD15	1	0					ARHGAP9	1	0
SPIRE2	1	0					ABI3BP	1	0
OR4C15	1	0					ITGA9	1	0
TRPC5	1	0					RASIP1	1	0
SUPT16H	1	0					WDTC1	1	0
HLA-DQB2	1	0					ZNF546	1	0
TLE2	1	0					BMP2K	1	0
AMOTL2	1	0					EFTUD2	1	0
MYO15A	1	0					DCBLD2	1	0
TRIM67	1	0					PCLO	1	0
ZIM3	1	0					MON1B	1	0
SNAP47	1	0					TENT4B	1	0
GLI2	1	0					CDH22	1	0
REV1	1	0					AFF4	1	0
CCDC141	1	0					LRP2	1	0
ZNF526	1	0					CLTC	1	0
GRIK3	1	0					GTF3C1	1	0
LAMA2	1	0					STAT2	1	0
ADAM18	1	0					SETD1B	1	0
RBM15	1	0					TFEC	1	0
GPRIN3	1	0					WDR81	1	0
VPS13B	1	0					COL18A1	1	0
CLCN6	1	0					OR6P1	1	0
APAF1	1	0					PSD	1	0
TBATA	1	0					S1PR1	1	0
DAPK1	1	0					LILRA1	1	0
MELTF	1	0					CIC	1	0
MGAT5	1	0					U2SURP	1	0
ATXN2L	1	0					PDILT	1	0
ZNF280A	1	0					XRN1	1	0
ITIH5	1	0					COL12A1	1	0
ZNF697	1	0					MYLK	1	0
LRIF1	1	0					SPEG	1	0
SVOPL	1	0					ALPI	1	0
EIF3A	1	0					USP38	1	0
ZNF445	1	0					FBH1	1	0
DVL3	1	0					PLD2	1	0
HYOU1	1	0					POLR3B	1	0
TNRC6A	1	0					COL25A1	1	0
SLC38A10	1	0					WDR6	1	0
KIRREL2	1	0					MYO1G	1	0
NCSTN	1	0					TRAK1	1	0
TG	1	0					SYNCRIP	1	0
ZNF570	1	0					BCL9L	1	0
MED13	1	0					PPP2R3A	1	0
PPP1R13B	1	0					CARMIL1	1	0
ATP7B	1	0					NEFH	1	0
HLA-G	1	0					POGZ	1	0
TDG	1	0					STAT5B	1	0
VCPIP1	1	0					AP1G1	1	0
UMODL1	1	0					SHANK3	1	0
AAK1	1	0					HIP1R	1	0
EIF4G1	1	0					PKD1	1	0
UNC5D	1	0					MYO3A	1	0
TMC1	1	0					MAGEA2	1	0
CAPN14	1	0					KDM3A	1	0
RNF111	1	0					PCDHGB4	1	0
MIA3	1	0					STXBP2	1	0
NEK9	1	0					CRB2	1	0
PPP4R1L	1	0					NCOR1	1	0
EVI5	1	0					PHLPP2	1	0
ZNF257	1	0					ZFPM1	1	0
LRFN2	1	0					CYLC1	1	0
HUWE1	1	0					SOGA1	1	0
SMCR8	1	0					ZHX2	1	0
ZNF451	1	0					ACTL9	1	0
GRIN2C	1	0					KCND2	1	0
NLRP3	1	0					ZNF560	1	0
TBC1D1	1	0					PRKCQ	1	0
INTS13	1	0					ARHGAP15	1	0
GUCY2D	1	0					POU2F1	1	0
ADGRG7	1	0					FAM71A	1	0
FCRL1	1	0					IPO7	1	0
PLCB2	1	0					ANKRD50	1	0
ERBB2	1	0					APC2	1	0
ZNF160	1	0					PRRC2A	1	0
CPS1	1	0					CHRM3	1	0
AMPH	1	0					PLK1	1	0
CENPC	1	0					TBC1D2	1	0
TBX5	1	0					FGFR1	1	0
GAK	1	0					MAN2A1	1	0
TLE4	1	0					SBNO2	1	0
POLR1A	1	0					FAT3	1	0
MAP4K5	1	0					KIT	1	0
ITGB6	1	0					KCNN3	1	0
STARD13	1	0					ADGRL3	1	0
WNK3	1	0					LHX9	1	0
FAM47B	1	0					STAB1	1	0
ZNF862	1	0					B3GAT1	1	0
MON2	1	0					ATP4A	1	0
KIF20A	1	0					BDP1	1	0
NLRP7	1	0					WASHC4	1	0
SP140L	1	0					AP2B1	1	0
PKD1L1	1	0					NUTM1	1	0
CLUH	1	0					IGSF22	1	0
KIRREL3	1	0					IGSF11	1	0
SLTM	1	0					RABGAP1	1	0
PCDHGA7	1	0					TEX15	1	0
CEP97	1	0					LAIR1	1	0
DIP2A	1	0					PCDHA7	1	0
ARFGEF3	1	0					SLC8A1	1	0
LAMB2	1	0					SENP7	1	0
ACAN	1	0					POLH	1	0
FGFR3	1	0					TMEM200C	1	0
BRD3	1	0					TPX2	1	0
INTS7	1	0					EIF5B	1	0
LATS2	1	0					DIP2B	1	0
ITGAD	1	0					CCDC170	1	0
PLA2G4E	1	0					PIK3R1	1	0
FASTKD3	1	0					HIVEP2	1	0
ADCY1	1	0					JAKMIP2	1	0
ABTB2	1	0					KAT6B	1	0
RP1L1	1	0					BTN3A3	1	0
FCRL5	1	0					HDAC9	1	0
ANKIB1	1	0					ADGRV1	1	0
CPNE5	1	0					FLT1	1	0
TBC1D9	1	0					ZNF274	1	0
PSMD1	1	0					RFX1	1	0
TACC2	1	0					AMER3	1	0
POLR3B	1	0					SHKBP1	1	0
MAST1	1	0					THBS4	1	0
IFT172	1	0					RUFY4	1	0
EML1	1	0					ANKLE1	1	0
ABL2	1	0					SLC6A5	1	0
CTNND2	1	0					TTYH3	1	0
USP6NL	1	0					ARHGAP30	1	0
ARHGAP23	1	0					PRICKLE1	1	0
ABCA9	1	0					SDK1	1	0
KLHL5	1	0					ZBTB40	1	0
ANKHD1	1	0					ITGAM	1	0
PRPF40A	1	0					ARHGAP44	1	0
LRIT1	1	0					IQGAP1	1	0
ZNF839	1	0					CDKN2A	1	0
ORC1	1	0					COL7A1	1	0
SNX18	1	0					ARID1B	1	0
HHATL	1	0					SLC49A4	1	0
COL4A6	1	0					IKBIP	1	0
MYO19	1	0					SEC63	1	0
LRIT2	1	0					IFT172	1	0
ELAVL2	1	0					TRIM77	1	0
EP300	1	0					KLHDC7A	1	0
STIM2	1	0					FBXO10	1	0
USP47	1	0					ABL2	1	0
SEC24D	1	0					OSBPL5	1	0
IRS2	1	0					SLC43A3	1	0
NCOA2	1	0					CDC5L	1	0
ABI3BP	1	0					XYLT1	1	0
ASXL1	1	0					ASXL2	1	0
TENM4	1	0					NF2	1	0
GCN1	1	0					NFKBIZ	1	0
NAT10	1	0					SYNJ1	1	0
DDX31	1	0					ZNF679	1	0
CLSTN1	1	0					FBN3	1	0
PLCD3	1	0					GPR37	1	0
CSE1L	1	0					KSR2	1	0
SLC9A2	1	0					MADD	1	0
LRP3	1	0					ATG2B	1	0
PCDHA13	1	0					PTK2	1	0
CNTN2	1	0					ZFAT	1	0
RAD51AP2	1	0					EHD1	1	0
ZFC3H1	1	0					ZC3H18	1	0
ADCY8	1	0					NOX4	1	0
RADIL	1	0					SMG7	1	0
KIF7	1	0					SUPT6H	1	0
HAUS6	1	0					ATR	1	0
KDM2B	1	0					SERPINA9	1	0
DCAF8L2	1	0					NAA15	1	0
ARSI	1	0					RASGRF2	1	0
PPP6R2	1	0					CEP135	1	0
OR5T2	1	0					ADGRE3	1	0
EPAS1	1	0					SMC1A	1	0
WDR59	1	0					MGAT4C	1	0
LRGUK	1	0					DEPDC5	1	0
RBM39	1	0					CDH11	1	0
LMTK3	1	0					CACNA2D4	1	0
PHIP	1	0					PATL1	1	0
HIF1A	1	0					ARHGEF2	1	0
TDRD6	1	0					CSPG4	1	0
DISP2	1	0					TAS1R1	1	0
MCM3	1	0					F2	1	0
TCF3	1	0					LARS2	1	0
CDKN2A	1	0					OR5J2	1	0
PLXNA3	1	0					SPEN	1	0
ZC3H13	1	0					ABCA1	1	0
NHSL1	1	0					ZNF223	1	0
VLDLR	1	0					COL17A1	1	0
HIF3A	1	0					PTCD3	1	0
CD1E	1	0
ARHGAP9	1	0
SLC7A13	1	0
OBSL1	1	0
CDHR4	1	0
OR6P1	1	0
IQCH	1	0
BMP2K	1	0
PUS7	1	0
EFTUD2	1	0
MUC19	1	0
ABCA5	1	0
FRMD4A	1	0
NOS1	1	0
EPC1	1	0
ELOA2	1	0
MT-ND5	1	0
ABCC8	1	0
PUM2	1	0
NRXN3	1	0
RALGAPA2	1	0
CDH22	1	0
PHF20	1	0
MCM2	1	0
TUT7	1	0
MTMR12	1	0
ZNF184	1	0
MSH4	1	0
FMO2	1	0
RAPGEF1	1	0
ALDH16A1	1	0
NFATC2	1	0
ARFGEF2	1	0
SEMA3E	1	0
ATXN2	1	0
ZNF568	1	0
SUCO	1	0
USP38	1	0
AGT	1	0
MUC16	1	0
KLHL25	1	0
PLXNB2	1	0
XYLT1	1	0
C3	1	0
PCNT	1	0
SPG11	1	0
SLITRK3	1	0
PDHA2	1	0
DUS3L	1	0
ITIH3	1	0
ADAMTSL1	1	0
DST	1	0
CHD3	1	0
GLI1	1	0
ZNF512B	1	0
GRID2	1	0
TOP3A	1	0
PPARGC1A	1	0
PARP1	1	0
BAG6	1	0
RNF40	1	0
TBC1D8	1	0
ANKRD50	1	0
LAIR1	1	0
TUBGCP2	1	0
COL4A3	1	0
TAF15	1	0
B4GALNT4	1	0
TLE1	1	0
NOSTRIN	1	0
NF1	1	0
RABEP1	1	0
ITGB7	1	0
ARPP21	1	0
VPS41	1	0
PCDHB8	1	0
ZNF189	1	0
MEP1A	1	0
PABPC4	1	0
TMC2	1	0
ST18	1	0
CCDC191	1	0
JAKMIP1	1	0
PARD3B	1	0
GAB1	1	0
COL20A1	1	0
ZBTB16	1	0
TRAK1	1	0
VIPR2	1	0
SALL4	1	0
ZNF644	1	0
CDH10	1	0
MUC17	1	0
NIN	1	0
NCAPG2	1	0
POR	1	0
ZNF484	1	0
TENM2	1	0
TDRD12	1	0
FNBP1	1	0
PKN1	1	0
USP9X	1	0
SPICE1	1	0
LRRN3	1	0
ADGRL3	1	0
DYRK1A	1	0
SUN1	1	0
B3GAT1	1	0
GEMIN4	1	0
OR2T4	1	0
SRGAP2	1	0
BDP1	1	0
SORBS2	1	0
SALL3	1	0
RICTOR	1	0
UNC45A	1	0
NLRP12	1	0
DDX59	1	0
LRRK2	1	0
WDR11	1	0
GRID2IP	1	0
MROH9	1	0
KIF3A	1	0
KRT2	1	0
IGSF3	1	0
PCDHA4	1	0
TUBGCP5	1	0
LTBP4	1	0
ACAP3	1	0
ZNF606	1	0
MAPT	1	0
POLR2B	1	0
LRRN2	1	0
ADGRF2	1	0
TEX15	1	0
TBC1D10B	1	0
TTC31	1	0
RIMS1	1	0
PLCXD3	1	0
ASPH	1	0
RALGDS	1	0
COPA	1	0
ANLN	1	0
PARD3	1	0
LOXL3	1	0
WDR33	1	0
ALS2	1	0
SHCBP1	1	0
ARHGAP30	1	0
GLDC	1	0
ZC3H14	1	0
CARD10	1	0
DPP8	1	0
AVPR1B	1	0
TLL2	1	0
TMC7	1	0
RASAL2	1	0
PCDHB11	1	0
L1CAM	1	0
PFKP	1	0
SEMA3D	1	0
CAPN2	1	0
RALGAPB	1	0
ZSCAN10	1	0
PRDM16	1	0
SCN9A	1	0
ARHGEF2	1	0
TRAF2	1	0
CNTNAP4	1	0
PHLDB2	1	0
CDHR2	1	0
FAM133A	1	0
CNTNAP1	1	0
KATNIP	1	0
PDE10A	1	0
ADAM12	1	0
SIN3B	1	0
NUP210	1	0
RXFP2	1	0
PCDH15	1	0
MAML3	1	0
IQGAP1	1	0
MGAT3	1	0
MERTK	1	0
UBE3B	1	0
ZNF90	1	0
LRP10	1	0
PPFIA2	1	0
HIP1	1	0
GOLGA3	1	0
FTMT	1	0
RBM15B	1	0
GRIN2B	1	0
THSD4	1	0
GIGYF1	1	0
F2	1	0
TRPC1	1	0
MAST4	1	0
STARD9	1	0
SEMA6C	1	0
NYAP2	1	0
POLD1	1	0
KCNK3	1	0
MEGF6	1	0
THAP9	1	0
MED25	1	0
GRHL1	1	0
FRAS1	1	0
TAOK3	1	0
RETSAT	1	0
CCSER1	1	0
PCDHGB4	1	0
ASPM	1	0
ZNF219	1	0
NPAT	1	0
DNAH11	1	0
ZNF665	1	0
DAGLA	1	0
ITGA6	1	0
SDHA	1	0
ZNF438	1	0
OR6N1	1	0
TRPM3	1	0
ANKRD52	1	0
PCDH20	1	0
SPEN	1	0
MLH1	1	0
SLITRK6	1	0
ERCC6	1	0
ADAM28	1	0
CDKL5	1	0
ZBTB21	1	0
DPP9	1	0
SPECC1	1	0
CILP2	1	0
ZNF66	1	0
TGM7	1	0
ZNF236	1	0
VAC14	1	0

## Sheet: Table S3
Table S3. The lists of GIs of each mutated genes after applying RPs on KEGG networks. Only the mutated genes whose initial GIs are three or more are presented.
CRISPR
	INIT.
	DST=2
	DST=1
TP53	ARF6, MDM2, CDKN1A, AFDN, MDM4, TP53, CCNG1, ATM, SIPA1, CHEK2, RAC1, PPM1D	PPP2R2A, PPP2R5D, TRAF2, CDC42	MAD2L2, BRAP, GRK2, FAF1
KRAS	PTPN11, GRB2, SOS1, NRAS, RAF1, RRAS2, KRAS	ITPR2	MAPK7, TCF7L2, VASP, CHMP4B, ID1, TXNRD1, CFLAR, BCAR1
BRAF	PTPN11, MAPK1, MAP2K1, BRAF, GRB2, FGFR1, DUSP4	MDM2, PPP2R2A, SHOC2	SOX9, ELAVL1
NRAS	PTPN11, GAB1, SHOC2, GRB2, NRAS, RAF1, KRAS
RB1	SKP2, CKS1B		CDK6, CDK4, E2F3, CCND3
PIK3CA	IRS2, PIK3CB, PIK3CA, IGF1R
PTEN	IRS2, IGF1R, IRS1		PTEN
CTCF	IGF1R, IRS1		PTEN, VPS4A
VHL	PIK3CA, RAF1, KRAS
RPL22	IGF1R, IRS1		VPS4B
ACIN1			PTEN, MEF2A, IGF1R
CDH1			CTNNA1, FGFR1, TGIF2
HECTD4			PTEN, MAP4K4, IGF1R
RP1			WDR24, CDK6, PTEN
TBC1D5			PTEN, FGFR1, IRS2
	shRNA
	INIT.
	DST=2
	DST=1
TP53	MDM2, TP53, GADD45A, GRK2, CHEK2, CSNK1A1L, PPM1D, CDKN1A, CSNK1A1, ATM, MDM4	PPP2R2A, MAPKAPK5, YWHAE, CREB3L4, DUSP2, USP7, PLK1, CDKN2D, MAPKAPK3, DAPK3, CAMK2A	CSF2RB, SFRP4, CAPN2, TRAF4, CCDC6, CARD14, GNA12, MEF2A, ADORA1, SRC, SMPD2, EXOC2
BRAF	DUSP4, PTPN11, SOS1, MAPK1	BRAF, PPP2R2A, NTRK1	PTK2, ACVR1C, HTR1F
RB1	CDK6, CDK4, CCND1		BRAF, E2F3, SKP2, RPS6KA2, ERBB2
KRAS		PTPN11, FLT4, KRAS	ARNT, EEF2
PIK3CA	PIK3CA, IGF1R, RRAS
PTEN	KRAS, IGF1R	PDPK1
FBXW10		FGFR1, RAC1	ATG12
MYH9			PKN2, WWTR1, RAC1

## Sheet: Table S4
Table S4. The number of GIs of each mutated genes after applying RPs on PPI networks
CRSPR							shRNA
mutated gene	original GI	mapped GI (aftter mapping PPI networks)	initial GI (the mutated genes whose number of the mapped SPs are two or more)	GI after refining process (distance: 2)	GI after refining process (distance: 1)		mutated gene	original GI	mapped GI (aftter mapping PPI networks)	initial GI (the mutated genes whose number of the mapped SPs are two or more)	GI after refining process (distance: 2)	GI after refining process (distance: 1)
total	1740	1699	789	607	183		total	1389	1368	570	497	142
TP53	137	137	137	136	83		TP53	192	190	190	189	110
KRAS	35	35	35	35	25		BRAF	31	29	29	29	14
BRAF	26	26	26	26	15		KRAS	21	21	21	20	6
PTEN	18	18	18	18	7		VHL	11	11	11	10	2
RPL22	9	9	9	7	2		RB1	11	11	11	11	4
CTCF	8	8	8	8	2		NRAS	6	6	6	6	0
NRAS	7	7	7	7	7		PIK3CA	6	6	6	6	0
RB1	6	6	6	6	5		RPL22	6	6	6	6	0
KEAP1	6	6	6	6	2		KMT2B	5	5	5	4	0
PIK3CA	5	5	5	5	2		MYH9	5	5	5	5	0
HECTD4	5	5	5	5	0		KMT2D	5	5	5	5	0
VHL	5	5	5	5	3		CELSR2	4	4	4	3	0
MAGEA2	5	5	5	5	2		DNAH2	4	4	4	3	2
CCDC57	5	5	5	5	0		CTCF	4	4	4	4	0
CPT1C	4	4	4	3	2		PCDH15	4	4	4	2	0
R3HDM2	4	4	4	4	0		KDM5B	3	3	3	2	0
PLOD2	4	4	4	3	0		FBXW10	3	3	3	3	0
COL7A1	4	4	4	4	0		FIGN	3	3	3	3	0
MAP7D1	4	4	4	4	0		SLC9A9	3	3	3	3	0
PPP2R1A	4	4	4	3	2		DEPDC1	3	3	3	3	0
LRRC45	4	4	4	4	0		ITGB4	3	3	3	3	0
TP53BP2	4	4	4	4	0		FN1	3	3	3	2	0
CDH1	4	4	4	4	0		IGF2R	3	3	3	3	0
DDR2	3	3	3	2	0		WNT2	3	3	3	2	0
CUX2	3	3	3	3	0		TCF20	3	3	3	3	0
SHANK3	3	3	3	0	0		PLEKHH3	3	3	3	3	0
CLIP2	3	3	3	3	0		PTEN	3	3	3	3	2
FCGBP	3	3	3	0	0		SH2D2A	3	3	3	3	0
ODAD1	3	3	3	3	0		SLC35F4	2	2	2	2	0
SLCO4A1	3	3	3	3	0		TUBGCP6	2	2	2	2	0
RNF43	3	3	3	3	0		ZNF71	2	2	2	2	0
WDTC1	3	3	3	2	0		GABRG1	2	2	2	2	0
VRTN	3	3	3	3	0		MANBA	2	2	2	2	0
HNF1A	3	3	3	2	0		UVSSA	2	2	2	0	0
ZNF787	3	3	3	2	0		ZDHHC23	2	2	2	0	0
SPATA31E1	3	3	3	3	0		IQCJ-SCHIP1	2	2	2	2	0
ARHGEF17	3	3	3	0	0		ZNF583	2	2	2	0	0
SUPT6H	3	3	3	2	2		ZNFX1	2	2	2	0	0
SREBF1	3	3	3	2	2		ATP6V0A4	2	2	2	2	0
RP1	3	3	3	2	0		PRKAA2	2	2	2	2	0
IBTK	3	3	3	3	0		TMC3	2	2	2	2	0
DENND4C	3	3	3	3	0		NSMAF	2	2	2	2	0
ARID2	3	3	3	3	0		CUX2	2	2	2	2	0
TBC1D5	3	3	3	3	0		ITK	2	2	2	0	0
ACIN1	3	3	3	3	0		CAMSAP2	2	2	2	0	0
CLDN8	3	3	3	3	0		RHOA	2	2	2	2	0
RNASEL	3	3	3	2	0		CNTN4	2	2	2	2	0
PHF2	3	3	3	3	2		DOCK9	2	2	2	0	0
IGSF8	3	3	3	3	0		TUSC3	2	2	2	2	0
FASTKD1	3	3	3	2	0		HYDIN	2	2	2	2	0
DENND4B	3	3	3	2	0		GOLGA8R	2	2	2	2	0
TIE1	3	3	3	2	0		CYP2A7	2	2	2	2	0
MUC3A	3	3	3	2	0		FOXK1	2	2	2	0	0
SCN11A	3	3	3	0	0		IQSEC1	2	2	2	2	0
DSC2	3	3	3	3	2		TRIM55	2	2	2	2	0
ODF2	3	3	3	3	0		HTT	2	2	2	2	2
MUC5B	3	3	3	3	0		JARID2	2	2	2	2	0
ARHGAP27	3	3	3	3	0		TRAPPC12	2	2	2	2	0
GRIA1	3	3	3	3	2		CIT	2	2	2	0	0
KRT6C	3	3	3	2	0		PPFIBP1	2	2	2	2	0
ESRP1	3	3	3	2	2		ABCC10	2	2	2	2	0
SCNN1B	2	2	2	2	0		MLLT10	2	2	2	0	0
SECISBP2	2	2	2	2	0		CTNND1	2	2	2	2	0
GAS2L3	2	2	2	2	0		ZNF182	2	2	2	2	0
PDZD4	2	2	2	2	0		SH2D3C	2	2	2	2	0
ITGB4	2	2	2	2	0		ZBTB7A	2	2	2	2	0
NLGN2	2	2	2	2	0		ZSCAN1	2	2	2	0	0
SNX25	2	2	2	2	0		DSTYK	2	2	2	0	0
KCNB2	2	2	2	2	0		CHRND	2	2	2	2	0
NLRP1	2	2	2	0	0		PCDH10	2	2	2	2	0
C2CD3	2	2	2	2	0		DYNC1H1	2	2	2	2	0
KHSRP	2	2	2	2	0		TROAP	2	2	2	0	0
CASK	2	2	2	0	0		ZNF540	2	2	2	0	0
IQSEC1	2	2	2	2	0		CTNNA1	2	2	2	0	0
MTIF2	2	2	2	0	0		CSMD3	2	2	2	2	0
CPD	2	2	2	2	0		PCDHGC3	2	2	2	2	0
ANKRD11	2	2	2	2	0		ZMIZ1	2	2	2	2	0
FZD1	2	2	2	2	0		ARHGAP45	2	2	2	0	0
SLC45A4	2	2	2	2	0		ORC1	2	2	2	2	0
MIDEAS	2	2	2	2	0		CRBN	2	2	2	0	0
PACS1	2	2	2	0	0		TCERG1	2	2	2	2	0
CCDC73	2	2	2	0	0		DDX18	2	2	2	0	0
PFAS	2	2	2	2	0		PIK3R4	2	2	2	2	0
ARHGEF11	2	2	2	2	0		ARHGEF40	2	2	2	2	0
SPG7	2	2	2	2	0		AKAP9	2	2	2	2	0
PRICKLE2	2	2	2	2	0		ZFHX2	2	2	2	2	0
INPPL1	2	2	2	2	0		RIF1	2	2	2	0	0
GTF3C4	2	2	2	0	0		PRDM1	2	2	2	2	0
OR2G2	2	2	2	0	0		SP8	2	2	2	2	0
DYNC1H1	2	2	2	0	0		SLCO4A1	2	2	2	0	0
PTPRH	2	2	2	0	0		NPHP1	2	2	2	2	0
ARHGEF28	2	2	2	2	0		POTEE	2	2	2	2	0
UPF2	2	2	2	0	0		ATAD5	2	2	2	2	0
ADAM21	2	2	2	2	0		TMEM151A	2	2	2	2	0
SYCP1	2	2	2	2	0		CNNM2	2	2	2	2	0
PCDHGA1	2	2	2	2	0		SLC5A2	2	2	2	0	0
DLGAP4	2	2	2	2	0		CLDN8	2	2	2	0	0
TBX3	2	2	2	2	0		SRCAP	2	2	2	2	0
MAPK8IP3	2	2	2	0	0		FMNL1	2	2	2	2	0
SYNPO2L	2	2	2	0	0		APC	2	2	2	2	0
DOP1B	2	2	2	2	0		CNTNAP4	2	2	2	0	0
PARP4	2	2	2	0	0		SYNE2	2	2	2	2	0
MYH6	2	2	2	0	0		KLB	2	2	2	2	0
HUNK	2	2	2	0	0		TRAPPC10	2	2	2	2	0
NELL2	2	2	2	2	0		TP73	2	2	2	2	0
ADCYAP1R1	2	2	2	0	0		PIK3C2B	2	2	2	0	0
FBXW7	2	2	2	2	0		CHST2	2	2	2	2	0
CDC42BPB	2	2	2	0	0		LRRC24	2	2	2	0	0
CRAMP1	2	2	2	2	0		EML5	2	2	2	0	0
HRG	2	2	2	0	0		PHLDB1	2	2	2	0	0
PNPLA7	2	2	2	0	0		MARK2	2	2	2	2	0
PCDHB2	2	2	2	0	0		FIGNL1	2	2	2	2	0
FMO3	2	2	2	0	0		PLEKHS1	2	2	2	2	0
ZMYM1	2	2	2	0	0		STOX2	2	2	2	2	0
ZNF831	2	2	2	0	0		CHEK2	2	2	2	2	0
ARFGEF1	2	2	2	2	0		PTPRR	2	2	2	2	0
CYP4F12	2	2	2	0	0		BMPR2	2	2	2	2	0
MCTP2	2	2	2	2	2		SOGA3	2	2	2	2	0
MYH4	2	2	2	0	0		SIPA1L1	2	2	2	2	0
ADGRD1	2	2	2	2	0		KIRREL1	2	2	2	0	0
MOCOS	2	2	2	0	0		VCAN	2	2	2	2	0
PCDHA1	2	2	2	0	0		DNM3	2	2	2	0	0
PSME4	2	2	2	2	0		ZFHX4	2	2	2	0	0
UNC5A	2	2	2	2	0		UNC5D	2	2	2	2	0
AKR1B15	2	2	2	2	0		PIK3R6	2	2	2	2	0
FCRL2	2	2	2	0	0		AGRN	2	2	2	2	0
TRIM66	2	2	2	0	0		ZMYND8	2	2	2	2	0
PCDHB3	2	2	2	2	0		SLC3A2	2	2	2	2	0
FBXL13	2	2	2	2	0		DNHD1	2	2	2	2	0
GON4L	2	2	2	2	0		GABRB3	2	2	2	2	0
SYCP2	2	2	2	0	0		COL5A1	2	2	2	2	0
UBN1	2	2	2	0	0		DDX59	2	2	2	2	0
PDZD8	2	2	2	2	0		TEP1	2	2	2	2	0
ABCA3	2	2	2	0	0		STIL	2	2	2	2	0
WDR70	2	2	2	2	0		SMG1	2	2	2	0	0
TMEM67	2	2	2	2	0		AXL	2	2	2	2	0
TOP1MT	2	2	2	0	0		ACVR2A	2	2	2	2	0
ZNF672	2	2	2	2	0		ITPKC	2	2	2	2	0
GP2	2	2	2	2	0		SBNO2	1	1		0	0
OLFML2B	2	2	2	2	0		PTCD3	1	1		0	0
FHOD3	2	2	2	0	0		OR8H2	1	1		0	0
TNKS1BP1	2	2	2	0	0		VCAM1	1	1		0	0
CLASRP	2	2	2	2	0		TMEM67	1	1		0	0
PRRC2A	2	2	2	2	0		ADGRB1	1	1		0	0
PCLO	2	2	2	0	0		TFR2	1	1		0	0
PTPRK	2	2	2	2	0		LILRA1	1	1		0	0
PPFIA3	2	2	2	2	0		OLFML2B	1	1		0	0
MXRA5	2	2	2	2	0		OR10G7	1	1		0	0
NPAS3	2	2	2	2	0		DDX60L	1	1		0	0
ADNP2	2	2	2	2	0		LATS1	1	1		0	0
PCDH17	2	2	2	2	0		FZD7	1	1		0	0
ZNF778	2	2	2	2	0		LAIR1	1	1		0	0
ACVR2A	2	2	2	0	0		ESPL1	1	1		0	0
PREX2	2	2	2	0	0		MME	1	1		0	0
CLCN3	2	2	2	0	0		DSC2	1	1		0	0
IPO4	2	2	2	2	0		SNCAIP	1	1		0	0
SBF1	2	2	2	0	0		GRIK4	1	1		0	0
SLITRK1	2	2	2	0	0		ACTL9	1	1		0	0
GTF3C2	2	2	2	0	0		RASGRF2	1	1		0	0
CCDC38	2	2	2	2	0		MYH3	1	1		0	0
MICALL1	2	2	2	0	0		GDF5	1	1		0	0
AMOTL1	2	2	2	2	0		NAA35	1	1		0	0
CEP170B	2	2	2	2	0		PLCH2	1	1		0	0
TOP3B	2	2	2	2	0		SLC26A5	1	1		0	0
MAN2C1	2	2	2	0	0		CCNL1	1	1		0	0
SP8	2	2	2	0	0		ZNF223	1	1		0	0
AGBL3	2	2	2	0	0		MRPL47	1	1		0	0
FHDC1	2	2	2	2	0		ITCH	1	1		0	0
FOLH1	2	2	2	0	0		AEBP1	1	1		0	0
MSH3	2	2	2	2	0		TRAPPC9	1	1		0	0
PDCD11	2	2	2	2	0		SGCD	1	1		0	0
SYNE2	2	2	2	2	0		RUNX1	1	1		0	0
MYPN	2	2	2	2	0		TRMT1L	1	1		0	0
ZNF205	2	2	2	2	0		DEUP1	1	1		0	0
OR6C75	2	2	2	2	0		PAPPA2	1	1		0	0
ZNF516	2	2	2	2	0		THBS4	1	1		0	0
UBR5	2	2	2	0	0		TBC1D2	1	1		0	0
IVL	2	2	2	0	0		CCDC157	1	1		0	0
CHD8	2	2	2	2	0		ATP13A2	1	1		0	0
WDR90	2	2	2	2	0		MAP3K19	1	1		0	0
THBS1	2	2	2	2	0		PRTG	1	1		0	0
CDH26	2	2	2	0	0		FAT4	1	1		0	0
NUGGC	2	2	2	0	0		OBSCN	1	1		0	0
KDM6A	2	2	2	0	0		ANKHD1	1	1		0	0
SP100	2	2	2	0	0		TTC17	1	1		0	0
ANKRD13D	2	2	2	2	0		CRYBG3	1	1		0	0
CES5A	2	2	2	2	0		ZNF425	1	1		0	0
VPS35	2	2	2	2	0		STAT5A	1	1		0	0
TGM6	2	2	2	0	0		SF1	1	1		0	0
PLCH1	2	2	2	0	0		KIFC2	1	1		0	0
PRPF8	2	2	2	2	0		CPS1	1	1		0	0
GALNT16	2	2	2	2	0		SERPINA11	1	1		0	0
NCOR2	2	2	2	0	0		CATSPERG	1	1		0	0
FN1	2	2	2	2	2		ZFPM1	1	1		0	0
SEMA5A	2	2	2	2	0		DIS3L	1	1		0	0
FSIP2	2	2	2	0	0		OR2T33	1	1		0	0
EYA4	2	2	2	0	0		RSC1A1	1	1		0	0
HAUS3	2	2	2	2	0		ADAMTS19	1	1		0	0
ARID1A	2	2	2	2	0		WASHC5	1	1		0	0
PAM	2	2	2	2	0		CIC	1	1		0	0
TLL1	2	2	2	2	0		UBR5	1	1		0	0
ABCE1	2	2	2	2	0		FAM13C	1	1		0	0
NIBAN2	2	2	2	0	0		PCDHA11	1	1		0	0
MYOM1	2	2	2	0	0		SLC22A23	1	1		0	0
PLK3	2	2	2	0	0		KCNH7	1	1		0	0
FILIP1	2	2	2	0	0		NCOR1	1	1		0	0
ABCC1	2	2	2	0	0		ZNF536	1	1		0	0
AFF1	2	2	2	2	2		COL14A1	1	1		0	0
SH3D21	2	2	2	2	0		PLCG2	1	1		0	0
OGFRL1	2	2	2	0	0		CHRNB3	1	1		0	0
DAXX	2	2	2	2	0		CHD5	1	1		0	0
DCTN1	2	2	2	0	0		ZSWIM6	1	1		0	0
PCDHA11	2	2	2	2	0		KIF26B	1	1		0	0
PPP1R16B	2	2	2	2	0		DNAH7	1	1		0	0
HIVEP1	2	2	2	0	0		ITGA7	1	1		0	0
RPTOR	2	2	2	2	2		NR4A2	1	1		0	0
LMBRD1	2	2	2	2	0		MAN2B2	1	1		0	0
GRAMD1A	2	2	2	0	0		PCDH17	1	1		0	0
CUL7	2	2	2	2	0		POM121L2	1	1		0	0
MLLT10	2	2	2	2	0		CC2D1A	1	1		0	0
SORT1	2	2	2	2	0		ZNF7	1	1		0	0
KCNC1	2	2	2	0	0		PRPF40A	1	1		0	0
PITPNM1	2	2	2	2	0		KAT6B	1	1		0	0
KMT2D	2	2	2	2	0		OR4P4	1	1		0	0
FAT4	2	2	2	2	0		APOB	1	1		0	0
CYLC1	2	2	2	2	0		DACT1	1	1		0	0
RUBCN	2	2	2	2	0		KCND2	1	1		0	0
PML	2	2	2	2	0		CPED1	1	1		0	0
XDH	2	2	2	0	0		DMGDH	1	1		0	0
SLCO4C1	2	2	2	2	0		PLK1	1	1		0	0
MYO6	2	2	2	2	2		WDR81	1	1		0	0
ZSWIM8	2	2	2	0	0		ECE2	1	1		0	0
MCC	2	2	2	0	0		GANAB	1	1		0	0
BTBD11	2	2	2	2	0		IFT80	1	1		0	0
ZFAT	2	2	2	0	0		LRRCC1	1	1		0	0
SIDT2	2	2	2	2	0		CEP250	1	1		0	0
PEAK1	2	2	2	2	0		SENP7	1	1		0	0
CSMD1	2	2	2	2	0		EP300	1	1		0	0
C2orf78	2	2	2	2	2		ATP13A4	1	1		0	0
SIGLEC10	2	2	2	0	0		ZNF197	1	1		0	0
NUP160	2	2	2	0	0		FHOD3	1	1		0	0
ZNFX1	2	2	2	0	0		ANOS1	1	1		0	0
PLXNA3	1	1		0	0		MICALL1	1	1		0	0
PARP1	1	1		0	0		MTMR8	1	1		0	0
SIK1	1	1		0	0		DTNB	1	1		0	0
DACT2	1	1		0	0		FARS2	1	1		0	0
BOD1L1	1	1		0	0		ZMIZ2	1	1		0	0
VLDLR	1	1		0	0		KIAA1522	1	1		0	0
DDX59	1	1		0	0		DCBLD2	1	1		0	0
PARD3B	1	1		0	0		RBM19	1	1		0	0
TUT7	1	1		0	0		KCTD3	1	1		0	0
LRRK2	1	1		0	0		KCTD8	1	1		0	0
LRIT2	1	1		0	0		USHBP1	1	1		0	0
FMNL1	1	1		0	0		ARHGAP44	1	1		0	0
ZNF518B	1	1		0	0		SLC12A5	1	1		0	0
WDR11	1	1		0	0		SCARA5	1	1		0	0
SLC8A3	1	1		0	0		DISP1	1	1		0	0
ITPRIPL1	1	1		0	0		BCAT1	1	1		0	0
TEX15	1	1		0	0		NOX4	1	1		0	0
GRID2IP	1	1		0	0		ZNF568	1	1		0	0
DIS3L	1	1		0	0		KSR2	1	1		0	0
MDGA2	1	1		0	0		ARHGEF10	1	1		0	0
RETSAT	1	1		0	0		ACVRL1	1	1		0	0
MAP4K5	1	1		0	0		ATR	1	1		0	0
USP48	1	1		0	0		KCND1	1	1		0	0
MRE11	1	1		0	0		BTN3A3	1	1		0	0
SUSD1	1	1		0	0		ZNF628	1	1		0	0
PSD3	1	1		0	0		ZNF560	1	1		0	0
VIPR2	1	1		0	0		MYLK	1	1		0	0
DIS3L2	1	1		0	0		EXO1	1	1		0	0
URGCP	1	1		0	0		KCNN3	1	1		0	0
ACTB	1	1		0	0		SLTM	1	1		0	0
CFAP206	1	1		0	0		CIITA	1	1		0	0
GDF5	1	1		0	0		IQCN	1	1		0	0
HHATL	1	1		0	0		SYNE1	1	1		0	0
NPHP3	1	1		0	0		PRUNE2	1	1		0	0
ZNF568	1	1		0	0		RXFP2	1	1		0	0
ZNF334	1	1		0	0		ADAM30	1	1		0	0
LRRTM3	1	1		0	0		TNKS1BP1	1	1		0	0
ALCAM	1	1		0	0		TRIM58	1	1		0	0
SYNCRIP	1	1		0	0		PCDHGA4	1	1		0	0
SRRT	1	1		0	0		SYNCRIP	1	1		0	0
GP1BA	1	1		0	0		MOCS1	1	1		0	0
TMTC2	1	1		0	0		DCHS1	1	1		0	0
SLC7A13	1	1		0	0		GPSM1	1	1		0	0
PLEKHH2	1	1		0	0		LRBA	1	1		0	0
RELN	1	1		0	0		NRG1	1	1		0	0
ZNF335	1	1		0	0		PNPLA6	1	1		0	0
NOTCH1	1	1		0	0		TRIM71	1	1		0	0
ANLN	1	1		0	0		JAKMIP2	1	1		0	0
ABCC8	1	1		0	0		STAB1	1	1		0	0
SEMA3D	1	1		0	0		RABEP2	1	1		0	0
LRFN2	1	1		0	0		SNX29	1	1		0	0
ADAMTSL1	1	1		0	0		OR5T3	1	1		0	0
ASPH	1	1		0	0		RNF123	1	1		0	0
DNAH11	1	1		0	0		CHD1L	1	1		0	0
PRPF40A	1	1		0	0		MARF1	1	1		0	0
CCDC154	1	1		0	0		NFKBIZ	1	1		0	0
ZNF532	1	1		0	0		KDM3A	1	1		0	0
ATXN7L1	1	1		0	0		SETBP1	1	1		0	0
KDM4A	1	1		0	0		MYO15A	1	1		0	0
LARP4B	1	1		0	0		MTIF2	1	1		0	0
PCDH18	1	1		0	0		FREM1	1	1		0	0
SLC28A3	1	1		0	0		EXOC7	1	1		0	0
MAP3K13	1	1		0	0		SEC24B	1	1		0	0
MIA3	1	1		0	0		PAX7	1	1		0	0
OR6K6	1	1		0	0		ENPP5	1	1		0	0
TLR8	1	1		0	0		SYT16	1	1		0	0
ADAM17	1	1		0	0		SIK2	1	1		0	0
MYH15	1	1		0	0		SEC24D	1	1		0	0
DAPK1	1	1		0	0		TEX15	1	1		0	0
ZNF470	1	1		0	0		COL3A1	1	1		0	0
EXOC6B	1	1		0	0		ARHGAP9	1	1		0	0
MAP3K19	1	1		0	0		PCF11	1	1		0	0
NFKB1	1	1		0	0		NEO1	1	1		0	0
DOT1L	1	1		0	0		TMEM200C	1	1		0	0
EGFR	1	1		0	0		ASH1L	1	1		0	0
ALDH16A1	1	1		0	0		TPX2	1	1		0	0
TICAM1	1	1		0	0		WDR6	1	1		0	0
TTLL5	1	1		0	0		OAS3	1	1		0	0
MEP1A	1	1		0	0		CCDC170	1	1		0	0
C10orf71	1	1		0	0		FBH1	1	1		0	0
ABL2	1	1		0	0		PLEC	1	1		0	0
TSHZ1	1	1		0	0		CEP135	1	1		0	0
ZCCHC4	1	1		0	0		OR5J2	1	1		0	0
AQR	1	1		0	0		DEPDC5	1	1		0	0
ENOSF1	1	1		0	0		DET1	1	1		0	0
NCOA2	1	1		0	0		AKAP3	1	1		0	0
PHKA2	1	1		0	0		HIP1R	1	1		0	0
NFATC2	1	1		0	0		ZC3H18	1	1		0	0
HUWE1	1	1		0	0		MADD	1	1		0	0
SIN3A	1	1		0	0		NUTM1	1	1		0	0
MAST3	1	1		0	0		SIPA1L3	1	1		0	0
PKDCC	1	1		0	0		IPO8	1	1		0	0
APOB	1	1		0	0		APC2	1	1		0	0
SNX8	1	1		0	0		SIDT1	1	1		0	0
ARHGAP23	1	1		0	0		TRPS1	1	1		0	0
CHST3	1	1		0	0		TTLL3	1	1		0	0
FAM135B	1	1		0	0		ANKLE1	1	1		0	0
COL9A3	1	1		0	0		CHD4	1	1		0	0
PITPNM3	1	1		0	0		XIRP2	1	1		0	0
SPRY4	1	1		0	0		ZNF532	1	1		0	0
FMNL2	1	1		0	0		TET1	1	1		0	0
SYTL3	1	1		0	0		NTNG1	1	1		0	0
EFR3A	1	1		0	0		PIEZO2	1	1		0	0
SHISA6	1	1		0	0		MNDA	1	1		0	0
ASPM	1	1		0	0		GABRA3	1	1		0	0
DYRK1A	1	1		0	0		GABRG2	1	1		0	0
FAM133A	1	1		0	0		CCDC14	1	1		0	0
NUP210	1	1		0	0		GCC2	1	1		0	0
TLE4	1	1		0	0		FIZ1	1	1		0	0
TDRD12	1	1		0	0		PTPN23	1	1		0	0
KDM2B	1	1		0	0		OR5M3	1	1		0	0
ZRANB3	1	1		0	0		ADGRL3	1	1		0	0
MYT1L	1	1		0	0		SLFN13	1	1		0	0
SNX18	1	1		0	0		KRT3	1	1		0	0
KCNK3	1	1		0	0		SRRM2	1	1		0	0
GUCY2D	1	1		0	0		SAMHD1	1	1		0	0
ABCC3	1	1		0	0		BRPF3	1	1		0	0
ATP10B	1	1		0	0		POLH	1	1		0	0
PCSK1	1	1		0	0		HNF1A	1	1		0	0
XIRP2	1	1		0	0		DGKQ	1	1		0	0
PLXNB2	1	1		0	0		PCDHB7	1	1		0	0
TRAF2	1	1		0	0		CPNE6	1	1		0	0
OR4M2	1	1		0	0		RYR2	1	1		0	0
CLOCK	1	1		0	0		CEP112	1	1		0	0
DSG1	1	1		0	0		IFT172	1	1		0	0
HLA-DQB2	1	1		0	0		AUTS2	1	1		0	0
CBS	1	1		0	0		MGAT4C	1	1		0	0
NLRP12	1	1		0	0		VPS13A	1	1		0	0
CACNA1C	1	1		0	0		FHOD1	1	1		0	0
UMODL1	1	1		0	0		PDILT	1	1		0	0
SPAG16	1	1		0	0		ARID1B	1	1		0	0
ZNF236	1	1		0	0		PCDHA1	1	1		0	0
SNX19	1	1		0	0		MYH2	1	1		0	0
C1orf159	1	1		0	0		COL12A1	1	1		0	0
TAF1L	1	1		0	0		ENGASE	1	1		0	0
ADCY8	1	1		0	0		SLC27A3	1	1		0	0
RABL6	1	1		0	0		ATP2A1	1	1		0	0
ATR	1	1		0	0		TRAK1	1	1		0	0
ARHGEF10	1	1		0	0		FARP1	1	1		0	0
TRPC4	1	1		0	0		ABCB10	1	1		0	0
PKD1L1	1	1		0	0		ADGRV1	1	1		0	0
SLC5A6	1	1		0	0		ATG2B	1	1		0	0
CNTNAP4	1	1		0	0		MAN2A1	1	1		0	0
ERBB2	1	1		0	0		ZNF546	1	1		0	0
DAB1	1	1		0	0		XRN1	1	1		0	0
NFRKB	1	1		0	0		COL7A1	1	1		0	0
TICRR	1	1		0	0		ZNF267	1	1		0	0
ANXA13	1	1		0	0		NADSYN1	1	1		0	0
RIMS1	1	1		0	0		CNGA4	1	1		0	0
FRAS1	1	1		0	0		DLG2	1	1		0	0
CILP2	1	1		0	0		KIT	1	1		0	0
DIP2B	1	1		0	0		FLT1	1	1		0	0
TBR1	1	1		0	0		ZNHIT2	1	1		0	0
SOS1	1	1		0	0		BCL9	1	1		0	0
GAK	1	1		0	0		HERC2	1	1		0	0
SORBS2	1	1		0	0		FREM3	1	1		0	0
ZNF668	1	1		0	0		ANKS1A	1	1		0	0
MAP3K2	1	1		0	0		MASP2	1	1		0	0
KRT2	1	1		0	0		OSBPL5	1	1		0	0
ZNF800	1	1		0	0		ARFGEF1	1	1		0	0
ARSI	1	1		0	0		SUPT6H	1	1		0	0
ZNF462	1	1		0	0		TFIP11	1	1		0	0
EPAS1	1	1		0	0		USP38	1	1		0	0
KIF7	1	1		0	0		LONP2	1	1		0	0
MTOR	1	1		0	0		DYNC1I1	1	1		0	0
TRIM67	1	1		0	0		INSYN2A	1	1		0	0
MUC16	1	1		0	0		PPP4R3B	1	1		0	0
HPS3	1	1		0	0		RAB3GAP2	1	1		0	0
OR10W1	1	1		0	0		FAM193B	1	1		0	0
C3	1	1		0	0		UNC13C	1	1		0	0
COL6A3	1	1		0	0		TCERG1L	1	1		0	0
WDHD1	1	1		0	0		CARMIL1	1	1		0	0
ZNF66	1	1		0	0		HSPG2	1	1		0	0
KIF3A	1	1		0	0		ARHGAP15	1	1		0	0
GPSM1	1	1		0	0		HEG1	1	1		0	0
SPATA5L1	1	1		0	0		FGD2	1	1		0	0
LRP10	1	1		0	0		BCL7C	1	1		0	0
XYLT1	1	1		0	0		SMAD6	1	1		0	0
ADAM18	1	1		0	0		NOTCH4	1	1		0	0
NHSL1	1	1		0	0		SLIT3	1	1		0	0
HLA-G	1	1		0	0		ABHD16B	1	1		0	0
RNF40	1	1		0	0		ZNF264	1	1		0	0
SEC24D	1	1		0	0		SIX5	1	1		0	0
DUS3L	1	1		0	0		KLHDC7A	1	1		0	0
EP300	1	1		0	0		TTLL12	1	1		0	0
GIT2	1	1		0	0		PCLO	1	1		0	0
CTNNA2	1	1		0	0		GTF3C1	1	1		0	0
ZFR2	1	1		0	0		DUOX1	1	1		0	0
TMTC1	1	1		0	0		PI4KA	1	1		0	0
RP1L1	1	1		0	0		MAGEC1	1	1		0	0
SLC22A16	1	1		0	0		TLE2	1	1		0	0
SPEN	1	1		0	0		PDS5B	1	1		0	0
CNTROB	1	1		0	0		NEDD4	1	1		0	0
PFKP	1	1		0	0		ABL2	1	1		0	0
PKN3	1	1		0	0		ABCA13	1	1		0	0
SVOPL	1	1		0	0		KCNJ6	1	1		0	0
NCAPG2	1	1		0	0		SMG7	1	1		0	0
TENM2	1	1		0	0		JAKMIP3	1	1		0	0
MYO15A	1	1		0	0		BMP2K	1	1		0	0
FAM186A	1	1		0	0		TNRC18	1	1		0	0
AHR	1	1		0	0		E2F8	1	1		0	0
LAMB2	1	1		0	0		PIGT	1	1		0	0
FAM120A	1	1		0	0		KIF17	1	1		0	0
GRIK3	1	1		0	0		SEC16B	1	1		0	0
ZNF197	1	1		0	0		PATL1	1	1		0	0
VWA1	1	1		0	0		STRA6	1	1		0	0
BDP1	1	1		0	0		FGFR1	1	1		0	0
NLRP3	1	1		0	0		AMER3	1	1		0	0
CASP8	1	1		0	0		MAGEA2	1	1		0	0
GRIN2C	1	1		0	0		ATP8B1	1	1		0	0
THSD7A	1	1		0	0		WDTC1	1	1		0	0
ZNF570	1	1		0	0		ATP10B	1	1		0	0
ITIH5	1	1		0	0		STAT2	1	1		0	0
ACAP3	1	1		0	0		SDK1	1	1		0	0
KRT7	1	1		0	0		PANK1	1	1		0	0
PRKD2	1	1		0	0		NFXL1	1	1		0	0
LRRN2	1	1		0	0		MN1	1	1		0	0
MERTK	1	1		0	0		ADAM2	1	1		0	0
TMEM178A	1	1		0	0		CYLC1	1	1		0	0
RBM39	1	1		0	0		ZNF177	1	1		0	0
DNM2	1	1		0	0		ZMYM1	1	1		0	0
LAMA1	1	1		0	0		KCNA5	1	1		0	0
DHX29	1	1		0	0		NOSTRIN	1	1		0	0
TOP1	1	1		0	0		SEC63	1	1		0	0
COPG1	1	1		0	0		ESRP1	1	1		0	0
SDAD1	1	1		0	0		ZNF492	1	1		0	0
UNK	1	1		0	0		PDE2A	1	1		0	0
RAPGEF1	1	1		0	0		SH3BP4	1	1		0	0
NOS2	1	1		0	0		PAPPA	1	1		0	0
NUAK1	1	1		0	0		LARS2	1	1		0	0
NYAP2	1	1		0	0		NVL	1	1		0	0
COL1A1	1	1		0	0		AFF4	1	1		0	0
ARFGEF3	1	1		0	0		PRKCQ	1	1		0	0
CNTNAP1	1	1		0	0		ADGRL1	1	1		0	0
ANKIB1	1	1		0	0		ADGRE3	1	1		0	0
NF1	1	1		0	0		PCDHGA5	1	1		0	0
ATN1	1	1		0	0		SLC24A1	1	1		0	0
TRIM37	1	1		0	0		DTX4	1	1		0	0
ERCC4	1	1		0	0		PPARGC1A	1	1		0	0
MROH8	1	1		0	0		ITGA2	1	1		0	0
SP140L	1	1		0	0		TTLL8	1	1		0	0
HIPK2	1	1		0	0		SMARCC1	1	1		0	0
RRBP1	1	1		0	0		SETD1B	1	1		0	0
KIRREL3	1	1		0	0		ALPI	1	1		0	0
CPS1	1	1		0	0		ANKRD6	1	1		0	0
PTPN14	1	1		0	0		RASIP1	1	1		0	0
MTMR12	1	1		0	0		MYO1G	1	1		0	0
NEDD4	1	1		0	0		FSTL4	1	1		0	0
CALD1	1	1		0	0		ZNF791	1	1		0	0
ADAM29	1	1		0	0		GLG1	1	1		0	0
DNAH7	1	1		0	0		ARHGEF17	1	1		0	0
SPATA6	1	1		0	0		ELMO1	1	1		0	0
LRP3	1	1		0	0		IQGAP1	1	1		0	0
KDM6B	1	1		0	0		GUCY2F	1	1		0	0
DVL1	1	1		0	0		CYP7A1	1	1		0	0
ABCA9	1	1		0	0		ADAM12	1	1		0	0
SAMD4A	1	1		0	0		CLTCL1	1	1		0	0
DNAJC16	1	1		0	0		CDH11	1	1		0	0
MYO16	1	1		0	0		ZNF585B	1	1		0	0
TRPC5	1	1		0	0		GPR37	1	1		0	0
EML1	1	1		0	0		BCORL1	1	1		0	0
CDH18	1	1		0	0		DENND5A	1	1		0	0
HSP90AB1	1	1		0	0		CLCN6	1	1		0	0
TMC2	1	1		0	0		PLD2	1	1		0	0
MT-ND5	1	1		0	0		USP48	1	1		0	0
PCDHB8	1	1		0	0		SPEG	1	1		0	0
USP38	1	1		0	0		CCDC168	1	1		0	0
FGFR3	1	1		0	0		SLC8A1	1	1		0	0
LONP2	1	1		0	0		SMC1A	1	1		0	0
SSC5D	1	1		0	0		DAPK1	1	1		0	0
EPB41L5	1	1		0	0		SLC43A3	1	1		0	0
PRDM16	1	1		0	0		TJP2	1	1		0	0
SLC13A1	1	1		0	0		TULP4	1	1		0	0
PCNT	1	1		0	0		ZNF479	1	1		0	0
TRAK1	1	1		0	0		CDAN1	1	1		0	0
NIN	1	1		0	0		ACOT11	1	1		0	0
OR9G1	1	1		0	0		PRRT3	1	1		0	0
SLC45A1	1	1		0	0		HCN4	1	1		0	0
FAN1	1	1		0	0		PRKDC	1	1		0	0
PCDHB11	1	1		0	0		SRBD1	1	1		0	0
AGAP3	1	1		0	0		PAK6	1	1		0	0
ADGRL3	1	1		0	0		MCTP2	1	1		0	0
NID1	1	1		0	0		FSIP2	1	1		0	0
GRHL1	1	1		0	0		RABGAP1L	1	1		0	0
CPSF1	1	1		0	0		ARNT	1	1		0	0
FRRS1	1	1		0	0		SORCS2	1	1		0	0
RABL2A	1	1		0	0		PRPF8	1	1		0	0
HGS	1	1		0	0		COL6A1	1	1		0	0
TIAM2	1	1		0	0		CTNNB1	1	1		0	0
ST18	1	1		0	0		MAP3K4	1	1		0	0
ERCC6	1	1		0	0		PRICKLE1	1	1		0	0
MAPT	1	1		0	0		SYNJ1	1	1		0	0
TASOR	1	1		0	0		ARNTL	1	1		0	0
SHCBP1	1	1		0	0		ZNF467	1	1		0	0
STAB2	1	1		0	0		ANKRD24	1	1		0	0
SMARCA1	1	1		0	0		FASN	1	1		0	0
LRIF1	1	1		0	0		ITGA9	1	1		0	0
IL4I1	1	1		0	0		COL9A1	1	1		0	0
XRN2	1	1		0	0		PTPRC	1	1		0	0
STIM2	1	1		0	0		FAT3	1	1		0	0
COL4A3	1	1		0	0		PPP1R12C	1	1		0	0
ZXDC	1	1		0	0		TRIP12	1	1		0	0
CTNND2	1	1		0	0		S1PR1	1	1		0	0
ZNRF3	1	1		0	0		STRIP2	1	1		0	0
FZD10	1	1		0	0		PCDHB12	1	1		0	0
ZNF358	1	1		0	0		SSH2	1	1		0	0
ABCA5	1	1		0	0		TSHZ3	1	1		0	0
RPS6KA1	1	1		0	0		MON1B	1	1		0	0
BRD7	1	1		0	0		ELN	1	1		0	0
CLCN6	1	1		0	0		MAPK8IP1	1	1		0	0
OTOF	1	1		0	0		ZNF430	1	1		0	0
TNC	1	1		0	0		ZNF281	1	1		0	0
TUBGCP2	1	1		0	0		PPP2R3A	1	1		0	0
ZFC3H1	1	1		0	0		ASXL2	1	1		0	0
MT-ATP6	1	1		0	0		RGL1	1	1		0	0
KRT1	1	1		0	0		GCN1	1	1		0	0
CCDC191	1	1		0	0		KDM4B	1	1		0	0
SOGA3	1	1		0	0		TMEM198	1	1		0	0
PPARGC1A	1	1		0	0		PDZD3	1	1		0	0
OR6N1	1	1		0	0		PEX1	1	1		0	0
ZNF793	1	1		0	0		ZNF814	1	1		0	0
SETD1B	1	1		0	0		ZNF426	1	1		0	0
MED25	1	1		0	0		DMD	1	1		0	0
GCN1	1	1		0	0		ADCYAP1R1	1	1		0	0
VWA7	1	1		0	0		UTP20	1	1		0	0
STARD9	1	1		0	0		CEP97	1	1		0	0
SEMA3E	1	1		0	0		TOX	1	1		0	0
ZNF629	1	1		0	0		PDLIM7	1	1		0	0
USP9X	1	1		0	0		ACAN	1	1		0	0
USP47	1	1		0	0		TTYH3	1	1		0	0
CELSR1	1	1		0	0		FAM71A	1	1		0	0
PCDHB14	1	1		0	0		USP6	1	1		0	0
GRM6	1	1		0	0		RYR3	1	1		0	0
PCDHA4	1	1		0	0		PCDHA7	1	1		0	0
C15orf39	1	1		0	0		PRKCE	1	1		0	0
POLR2B	1	1		0	0		HERC5	1	1		0	0
DDX58	1	1		0	0		OTOG	1	1		0	0
FOXP2	1	1		0	0		VPS18	1	1		0	0
LTBP4	1	1		0	0		SLC6A3	1	1		0	0
GOLIM4	1	1		0	0		TAS1R1	1	1		0	0
DST	1	1		0	0		RASEF	1	1		0	0
RAD51AP2	1	1		0	0		ABI3BP	1	1		0	0
WNK3	1	1		0	0		WNK3	1	1		0	0
NOSTRIN	1	1		0	0		THAP9	1	1		0	0
FCRL4	1	1		0	0		COL5A3	1	1		0	0
AMOTL2	1	1		0	0		SPTA1	1	1		0	0
WDR33	1	1		0	0		OR6P1	1	1		0	0
ANO5	1	1		0	0		NT5C1A	1	1		0	0
TDRD5	1	1		0	0		MT-ND2	1	1		0	0
SH3BP4	1	1		0	0		WASHC4	1	1		0	0
SLITRK3	1	1		0	0		MEGF10	1	1		0	0
LPIN1	1	1		0	0		SEZ6	1	1		0	0
CLUH	1	1		0	0		S100A14	1	1		0	0
SIN3B	1	1		0	0		ZBTB7C	1	1		0	0
HEATR4	1	1		0	0		ARSG	1	1		0	0
KATNIP	1	1		0	0		PALB2	1	1		0	0
VARS2	1	1		0	0		BRD4	1	1		0	0
LARP1	1	1		0	0		UBE4A	1	1		0	0
BCL11A	1	1		0	0		KNTC1	1	1		0	0
PUM2	1	1		0	0		SPTBN2	1	1		0	0
SLC9A2	1	1		0	0		NINL	1	1		0	0
PCDHGB4	1	1		0	0		CDKN2A	1	1		0	0
DIAPH3	1	1		0	0		CCDC33	1	1		0	0
NFE2L2	1	1		0	0		LYPLA2	1	1		0	0
MCM3	1	1		0	0		ZRANB3	1	1		0	0
FXR1	1	1		0	0		DIAPH1	1	1		0	0
RBM15B	1	1		0	0		CHRM3	1	1		0	0
SLC6A3	1	1		0	0		EZH1	1	1		0	0
IQCH	1	1		0	0		NPHS1	1	1		0	0
CCDC141	1	1		0	0		ANKRD12	1	1		0	0
TRPS1	1	1		0	0		ARHGAP31	1	1		0	0
CYP1B1	1	1		0	0		MTR	1	1		0	0
MSH4	1	1		0	0		NEFH	1	1		0	0
CPAMD8	1	1		0	0		BCLAF1	1	1		0	0
ADAM12	1	1		0	0		EFTUD2	1	1		0	0
CASKIN1	1	1		0	0		OR4C46	1	1		0	0
GRIN2B	1	1		0	0		PIK3R1	1	1		0	0
ZNF219	1	1		0	0		SLC6A16	1	1		0	0
PAPPA	1	1		0	0		BMS1	1	1		0	0
ZNF14	1	1		0	0		IFI44	1	1		0	0
ZNF644	1	1		0	0		SYNM	1	1		0	0
PGM2L1	1	1		0	0		PTK2	1	1		0	0
CCDC40	1	1		0	0		SMO	1	1		0	0
DPP8	1	1		0	0		ZNF679	1	1		0	0
RTL9	1	1		0	0		SIGLEC5	1	1		0	0
ZNF839	1	1		0	0		C1orf112	1	1		0	0
ZC3H12B	1	1		0	0		JAG1	1	1		0	0
ABCF2	1	1		0	0		KIF1C	1	1		0	0
ITIH3	1	1		0	0		KIAA0754	1	1		0	0
ANKRD30B	1	1		0	0		SMARCA1	1	1		0	0
ZNF445	1	1		0	0		MLLT1	1	1		0	0
RAB11FIP1	1	1		0	0		TBC1D10B	1	1		0	0
ZNF106	1	1		0	0		SLC44A4	1	1		0	0
B4GALNT4	1	1		0	0		GRB14	1	1		0	0
SPECC1	1	1		0	0		CASP5	1	1		0	0
SMCR8	1	1		0	0		SEL1L	1	1		0	0
TROAP	1	1		0	0		ZBTB4	1	1		0	0
ZC3H14	1	1		0	0		MARK1	1	1		0	0
AVPR1B	1	1		0	0		FSCN3	1	1		0	0
TNRC6A	1	1		0	0		KIAA1549L	1	1		0	0
ALPK1	1	1		0	0		SEC31A	1	1		0	0
IGSF3	1	1		0	0		GLI3	1	1		0	0
LRGUK	1	1		0	0		ASB15	1	1		0	0
COL4A1	1	1		0	0		IGSF22	1	1		0	0
TMPRSS7	1	1		0	0		EXOSC10	1	1		0	0
ZNF407	1	1		0	0		ELAVL2	1	1		0	0
TBC1D9	1	1		0	0		PPL	1	1		0	0
MED1	1	1		0	0		STXBP2	1	1		0	0
FAM189A2	1	1		0	0		RHO	1	1		0	0
NCF2	1	1		0	0		ARID1A	1	1		0	0
KCNV1	1	1		0	0		ZC3H13	1	1		0	0
ZNF816	1	1		0	0		SPECC1	1	1		0	0
CSPP1	1	1		0	0		NF2	1	1		0	0
ARHGAP30	1	1		0	0		SOGA1	1	1		0	0
KLHL40	1	1		0	0		POM121	1	1		0	0
ADCY2	1	1		0	0		SERPINA9	1	1		0	0
SRRM2	1	1		0	0		CMYA5	1	1		0	0
SDHA	1	1		0	0		TDO2	1	1		0	0
ZNF697	1	1		0	0		CLTC	1	1		0	0
DNTT	1	1		0	0		FARP2	1	1		0	0
AKAP4	1	1		0	0		PDCD11	1	1		0	0
ABI3BP	1	1		0	0		PLA2G4A	1	1		0	0
HYDIN	1	1		0	0		NLRP1	2	1		0	0
KIF20A	1	1		0	0		HGSNAT	2	1		0	0
SH3TC1	1	1		0	0		SLCO1B1	2	1		0	0
TMC1	1	1		0	0		VPS13B	2	1		0	0
ITGB7	1	1		0	0		PER1	2	1		0	0
MAP7D3	1	1		0	0		CLASP2	2	1		0	0
TRPC1	1	1		0	0		MTSS2	2	1		0	0
SPG11	1	1		0	0		SLC23A2	2	1		0	0
PEX1	1	1		0	0		HK1	2	1		0	0
PCDH15	1	1		0	0		U2SURP	1	1		0	0
TBC1D1	1	1		0	0		ARHGAP30	1	1		0	0
ITGA6	1	1		0	0		ZNF730	1	1		0	0
SHROOM1	1	1		0	0		CDH26	1	1		0	0
ZNF512B	1	1		0	0		SLCO5A1	1	1		0	0
FOCAD	1	1		0	0		IGSF11	1	1		0	0
OGDHL	1	1		0	0		RNF111	1	1		0	0
PHF20	1	1		0	0		MINK1	1	1		0	0
CDH10	1	1		0	0		NAA15	1	1		0	0
OSBP	1	1		0	0		KTN1	1	1		0	0
DCAF8L2	1	1		0	0		ADAMTS15	1	1		0	0
PCDHGA7	1	1		0	0		TTC39B	1	1		0	0
ZSCAN10	1	1		0	0		WDFY3	1	1		0	0
BCORL1	1	1		0	0		POLR1B	1	1		0	0
RADIL	1	1		0	0		ASIC3	1	1		0	0
VPS13B	1	1		0	0		F2	1	1		0	0
SEMA5B	1	1		0	0		ADGRA3	1	1		0	0
PPP6R2	1	1		0	0		ACACA	1	1		0	0
PCDHGB7	1	1		0	0		AASS	1	1		0	0
TMC7	1	1		0	0		PIP5K1C	1	1		0	0
RALGAPB	1	1		0	0		EPS15	1	1		0	0
HK3	1	1		0	0		WWC3	1	1		0	0
OSBPL1A	1	1		0	0		AMOT	1	1		0	0
OR2T4	1	1		0	0		BARD1	1	1		0	0
PLCE1	1	1		0	0		CDH22	1	1		0	0
AFDN	1	1		0	0		EIF3B	1	1		0	0
ZC3H13	1	1		0	0		INAVA	1	1		0	0
TGS1	1	1		0	0		MED13L	1	1		0	0
CASS4	1	1		0	0		SORBS3	1	1		0	0
FRMD4A	1	1		0	0		DYRK2	1	1		0	0
MAPK6	1	1		0	0		ADAM21	1	1		0	0
SLCO5A1	1	1		0	0		GPR149	1	1		0	0
ZNF438	1	1		0	0		ITGA2B	1	1		0	0
DNAAF5	1	1		0	0		CDK5RAP2	1	1		0	0
SPATA16	1	1		0	0		PLIN4	1	1		0	0
LMTK3	1	1		0	0		RTN3	1	1		0	0
NRG3	1	1		0	0		STK40	1	1		0	0
EIF3A	1	1		0	0		AP1G1	1	1		0	0
SMTN	1	1		0	0		AP2B1	1	1		0	0
MROH7	1	1		0	0		ZFAT	1	1		0	0
SMARCA2	1	1		0	0		CAMSAP3	1	1		0	0
RNF111	1	1		0	0		LHX9	1	1		0	0
MYOM3	1	1		0	0		SLC7A3	1	1		0	0
FLII	1	1		0	0		CLEC16A	1	1		0	0
KCNH1	1	1		0	0		USP17L2	1	1		0	0
RTN2	1	1		0	0		ERBB4	1	1		0	0
OPLAH	1	1		0	0		ZNF202	1	1		0	0
PDE10A	1	1		0	0		DVL3	1	1		0	0
TRPV4	1	1		0	0		B3GAT1	1	1		0	0
INTS7	1	1		0	0		PCDH11X	1	1		0	0
KCNQ5	1	1		0	0		RGS22	1	1		0	0
GRIK5	1	1		0	0		PTPRG	1	1		0	0
DVL3	1	1		0	0		SGSM2	1	1		0	0
ITGB6	1	1		0	0		LILRB2	1	1		0	0
SLC38A10	1	1		0	0		CDC5L	1	1		0	0
ENPP2	1	1		0	0		XYLT2	1	1		0	0
ZNF517	1	1		0	0		COL18A1	1	1		0	0
PROSER1	1	1		0	0		WIPF3	1	1		0	0
VWDE	1	1		0	0		BDP1	1	1		0	0
BARD1	1	1		0	0		NRIP1	1	1		0	0
CDH22	1	1		0	0		TCIRG1	1	1		0	0
AMPH	1	1		0	0		TRIM17	1	1		0	0
ADAMTS5	1	1		0	0		DHX38	1	1		0	0
BRCA1	1	1		0	0		LRCH4	1	1		0	0
SALL3	1	1		0	0		RASAL3	1	1		0	0
NPAT	1	1		0	0		DCLK2	1	1		0	0
NFATC1	1	1		0	0		RGS12	1	1		0	0
ELAVL2	1	1		0	0		ABAT	1	1		0	0
MAST1	1	1		0	0		SMARCA5	1	1		0	0
CLCN2	1	1		0	0		PAXIP1	1	1		0	0
ERBB4	1	1		0	0		ABHD12B	1	1		0	0
MED13	1	1		0	0		JAG2	1	1		0	0
CNTN2	1	1		0	0		C6orf89	1	1		0	0
LRRN3	1	1		0	0		INSRR	1	1		0	0
HYOU1	1	1		0	0		PDZD2	1	1		0	0
AP3D1	1	1		0	0		C1orf87	1	1		0	0
LONP1	1	1		0	0		CPLANE1	1	1		0	0
TAOK3	1	1		0	0		CFAP100	1	1		0	0
NLRP7	1	1		0	0		JUP	1	1		0	0
HMGXB3	1	1		0	0		AASDH	1	1		0	0
NLRX1	1	1		0	0		TICRR	1	1		0	0
UNC45A	1	1		0	0		ZNF648	1	1		0	0
MLXIP	1	1		0	0		ABCA1	1	1		0	0
CDKL5	1	1		0	0		P2RY10	1	1		0	0
ACSM2A	1	1		0	0		CYFIP2	1	1		0	0
NAT10	1	1		0	0		ZNF345	1	1		0	0
EPC1	1	1		0	0		POLD1	1	1		0	0
OPN4	1	1		0	0		CBL	1	1		0	0
EZH2	1	1		0	0		CSPG4	1	1		0	0
SPIRE2	1	1		0	0		SRFBP1	1	1		0	0
VPS41	1	1		0	0		SLC6A5	1	1		0	0
SNRNP200	1	1		0	0		SPEN	1	1		0	0
PUS7	1	1		0	0		FHDC1	1	1		0	0
ZNF560	1	1		0	0		AP1B1	1	1		0	0
ZNF350	1	1		0	0		FBN3	1	1		0	0
ELOA2	1	1		0	0		MECOM	1	1		0	0
CSE1L	1	1		0	0		PLXNB3	1	1		0	0
OR5T2	1	1		0	0		ITGAL	1	1		0	0
SMAD4	1	1		0	0		SIGLEC8	1	1		0	0
ZNF573	1	1		0	0		ZHX2	1	1		0	0
DNAH1	1	1		0	0		SLC6A19	1	1		0	0
SUCO	1	1		0	0		LAMA2	1	1		0	0
EGF	1	1		0	0		HNRNPM	1	1		0	0
ITGA5	1	1		0	0		MON2	1	1		0	0
DPP9	1	1		0	0		NUP93	1	1		0	0
ZNF74	1	1		0	0		PRRC2A	1	1		0	0
PCDH20	1	1		0	0		STAT5B	1	1		0	0
FNBP1	1	1		0	0		CDC42BPB	1	1		0	0
ZNF827	1	1		0	0		NOTCH3	1	1		0	0
CLEC16A	1	1		0	0		DBH	1	1		0	0
OR4C46	1	1		0	0		BCL6B	1	1		0	0
ZNF665	1	1		0	0		MYH1	1	1		0	0
MYBPC3	1	1		0	0		DUOX2	1	1		0	0
BMP2K	1	1		0	0		SBNO1	1	1		0	0
FCRL5	1	1		0	0		OR10J1	1	1		0	0
MT-ND4	1	1		0	0		DIP2B	1	1		0	0
ABTB2	1	1		0	0		ERBB2	1	1		0	0
CSF1R	1	1		0	0		TRIM77	1	1		0	0
CTNND1	1	1		0	0		POLR3B	1	1		0	0
ZNF606	1	1		0	0		IPO7	1	1		0	0
TDG	1	1		0	0		REST	1	1		0	0
G2E3	1	1		0	0		ZNF274	1	1		0	0
ADCY1	1	1		0	0		TFEC	1	1		0	0
ZBTB7A	1	1		0	0		TP63	1	1		0	0
STARD13	1	1		0	0		ATP11C	1	1		0	0
TRPM5	1	1		0	0		RFX1	1	1		0	0
TLL2	1	1		0	0		HDAC9	1	1		0	0
TCAF1	1	1		0	0		LINGO1	1	1		0	0
USP6NL	1	1		0	0		COL25A1	1	1		0	0
WDR59	1	1		0	0		RINT1	1	1		0	0
HEPH	1	1		0	0		RAD50	1	1		0	0
EPS8L2	1	1		0	0		LMAN1	1	1		0	0
ZNF256	1	1		0	0		TIE1	1	1		0	0
INTS13	1	1		0	0		GAS6	1	1		0	0
PCSK9	1	1		0	0		ARHGEF2	1	1		0	0
PTK7	1	1		0	0		ABCG2	1	1		0	0
LUZP1	1	1		0	0		RPTN	1	1		0	0
TLR5	1	1		0	0		ANKRD36	1	1		0	0
PTPRA	1	1		0	0		VWF	1	1		0	0
ANKRD52	1	1		0	0		PPP1R12B	1	1		0	0
ZNF708	1	1		0	0		POU2F1	1	1		0	0
CDHR4	1	1		0	0		MATN2	1	1		0	0
DNAH9	1	1		0	0		EHD1	1	1		0	0
DBH	1	1		0	0		BCL9L	1	1		0	0
CAPN2	1	1		0	0		CDYL	1	1		0	0
UNC13D	1	1		0	0		PCDHGB4	1	1		0	0
SHKBP1	1	1		0	0		CELSR3	1	1		0	0
ZIM3	1	1		0	0		SYTL2	1	1		0	0
DDX31	1	1		0	0		MAPK15	1	1		0	0
TBX5	1	1		0	0		GYS2	1	1		0	0
IQGAP2	1	1		0	0		ZNF865	1	1		0	0
NUP153	1	1		0	0		ITGAM	1	1		0	0
GLDC	1	1		0	0		FLNC	1	1		0	0
ZNF184	1	1		0	0		GOLGA3	1	1		0	0
FAM47B	1	1		0	0		RABGAP1	1	1		0	0
ARMH3	1	1		0	0		SIRT1	1	1		0	0
EPX	1	1		0	0		DNM2	1	1		0	0
ZNF217	1	1		0	0		KDR	1	1		0	0
FZR1	1	1		0	0		MBD6	1	1		0	0
MFHAS1	1	1		0	0		PHKA1	1	1		0	0
COL15A1	1	1		0	0		PMFBP1	1	1		0	0
LAMA2	1	1		0	0		DNAH17	1	1		0	0
RALGDS	1	1		0	0		ZSCAN25	1	1		0	0
ZNF280A	1	1		0	0		POLRMT	1	1		0	0
LRRC37A2	1	1		0	0		ZBTB21	1	1		0	0
ZHX2	1	1		0	0		PRSS23	1	1		0	0
PARP14	1	1		0	0		TP53BP1	1	1		0	0
ZNF770	1	1		0	0		ITPR2	1	1		0	0
WASHC5	1	1		0	0		PKD1L1	1	1		0	0
PRG4	2	1		0	0		CCAR2	1	1		0	0
CEP350	2	1		0	0		FAM205A	1	1		0	0
APC2	2	1		0	0		PPP4R4	1	1		0	0
ARHGAP35	2	1		0	0		RUFY4	1	1		0	0
ABCA12	2	1		0	0		TMEM132E	1	1		0	0
INTS4	2	1		0	0		GFRAL	1	1		0	0
MTO1	2	1		0	0		PPP6R3	1	1		0	0
STON1	2	1		0	0		AFDN	1	1		0	0
ATP13A1	2	1		0	0		HIVEP2	1	1		0	0
GATA3	2	1		0	0		SUN2	1	1		0	0
HIP1	1	1		0	0		RSBN1L	1	1		0	0
VCPIP1	1	1		0	0		MYOM1	1	1		0	0
RXFP3	1	1		0	0		CEP126	1	1		0	0
MAP3K5	1	1		0	0		CFH	1	1		0	0
UFL1	1	1		0	0		SHKBP1	1	1		0	0
DOCK10	1	1		0	0		SLC49A4	1	1		0	0
B3GAT1	1	1		0	0		MYO3A	1	1		0	0
ZNF280D	1	1		0	0		ZSCAN32	1	1		0	0
CDHR2	1	1		0	0		TENT4B	1	1		0	0
RALGAPA2	1	1		0	0		RIMS2	1	1		0	0
MEGF6	1	1		0	0		SHANK3	1	1		0	0
GNL3	1	1		0	0		COL17A1	1	1		0	0
CDH15	1	1		0	0		IQSEC3	1	1		0	0
CADM2	1	1		0	0		GRIA2	1	1		0	0
DHX57	1	1		0	0		TOR1AIP2	1	1		0	0
LCT	1	1		0	0		UQCRC1	1	1		0	0
COL18A1	1	1		0	0		MYO1A	1	1		0	0
SPICE1	1	1		0	0		ACAP1	1	1		0	0
HAUS6	1	1		0	0		DZIP1L	1	1		0	0
TJP2	1	1		0	0		ST6GALNAC5	1	1		0	0
SNAP47	1	1		0	0		MYRF	1	1		0	0
ANKRD50	1	1		0	0		HEATR6	1	1		0	0
TACC2	1	1		0	0		SPTBN4	1	1		0	0
UTP20	1	1		0	0		ILVBL	1	1		0	0
MAML3	1	1		0	0		LRRK1	1	1		0	0
NCOR1	1	1		0	0		ABCB4	1	1		0	0
KIAA0586	1	1		0	0		CRB2	1	1		0	0
WDR7	1	1		0	0		PLXNA4	1	1		0	0
SLITRK4	1	1		0	0		TDRD15	1	1		0	0
CEP290	1	1		0	0		PPRC1	1	1		0	0
AKAP8	1	1		0	0		FCRL5	1	1		0	0
GEMIN4	1	1		0	0		VPS35L	1	1		0	0
CKAP5	1	1		0	0		NFATC1	1	1		0	0
SLC3A2	1	1		0	0		FMN2	1	1		0	0
AGAP1	1	1		0	0		SMCR8	1	1		0	0
TCOF1	1	1		0	0		FLG	1	1		0	0
PKN1	1	1		0	0		AFF1	1	1		0	0
ZNF451	1	1		0	0		CDCA2	1	1		0	0
NOS1	1	1		0	0		ETV5	1	1		0	0
GRID1	1	1		0	0		BRWD3	1	1		0	0
ARPP21	1	1		0	0		PHLPP2	1	1		0	0
SNX21	1	1		0	0		GLI2	1	1		0	0
F2	1	1		0	0		SMTNL1	1	1		0	0
ITGAD	1	1		0	0		ZSWIM5	1	1		0	0
MGAT5	1	1		0	0		EGF	1	1		0	0
NCKAP1	1	1		0	0		MMUT	1	1		0	0
MED23	1	1		0	0		FBXO10	1	1		0	0
ZNF90	1	1		0	0		ATP6V1B1	1	1		0	0
POR	1	1		0	0		ATP4A	1	1		0	0
MON1B	1	1		0	0		HIP1	1	1		0	0
ALDH4A1	1	1		0	0		XYLT1	1	1		0	0
ANO1	1	1		0	0		PCDH8	1	1		0	0
ADRA2C	1	1		0	0		CYP4A11	1	1		0	0
CAPN14	1	1		0	0		DZIP1	1	1		0	0
TENM4	1	1		0	0		PGLYRP2	1	1		0	0
OBSL1	1	1		0	0		FERMT1	1	1		0	0
GPRIN3	1	1		0	0		PSD	1	1		0	0
SUN1	1	1		0	0		SARDH	1	1		0	0
GIGYF1	1	1		0	0		MCCC1	1	1		0	0
TBATA	1	1		0	0		PLK3	1	1		0	0
FMO2	1	1		0	0		MGAT1	1	1		0	0
TBC1D10B	1	1		0	0		HMCN1	1	1		0	0
PLCXD3	1	1		0	0		ZBTB40	1	1		0	0
DDX4	1	1		0	0		MUC6	1	1		0	0
DENND2B	1	1		0	0		ITGA10	1	1		0	0
MARK1	1	1		0	0		SLC12A8	1	1		0	0
SCN9A	1	1		0	0		BMP1	1	1		0	0
PPP1R13B	1	1		0	0		CYP4F12	1	1		0	0
CPNE5	1	1		0	0		GPR179	1	1		0	0
VWA8	1	1		0	0		LRP2	1	1		0	0
ZC3H3	1	1		0	0		UGT2B11	1	1		0	0
RPS6KC1	1	1		0	0		EIF5B	1	1		0	0
NXF3	1	1		0	0		SOWAHB	1	1		0	0
GOLGA3	1	1		0	0		OR2C3	1	1		0	0
PLCB2	1	1		0	0		NUGGC	1	1		0	0
FBRS	1	1		0	0		IKBIP	1	1		0	0
NRXN3	1	1		0	0		SLIT1	1	1		0	0
OR51S1	1	1		0	0		POGZ	1	1		0	0
ACSS1	1	1		0	0		GOLGA4	1	1		0	0
TDRD15	1	1		0	0		VPS50	1	1		0	0
IFT172	1	1		0	0		HDAC4	1	1		0	0
SALL4	1	1		0	0		SLC22A9	1	1		0	0
PALB2	1	1		0	0		MIS18BP1	1	1		0	0
COL22A1	1	1		0	0		RBM42	1	1		0	0
KCNH8	1	1		0	0		CACNA2D4	1	0		0	0
EFHB	1	1		0	0		MYO1C	1	0		0	0
GAB1	1	1		0	0		ANKRD50	1	0		0	0
ZBTB16	1	1		0	0		PKD1	1	0		0	0
CARMIL3	1	1		0	0		KMT2A	1	0		0	0
PGGHG	1	1		0	0		ENPP6	1	0		0	0
CDKN2A	1	1		0	0		ANKRD30A	1	0		0	0
RASAL1	1	1		0	0		NPBWR1	1	0		0	0
MYO19	1	1		0	0
ZNF484	1	1		0	0
EZH1	1	1		0	0
AGT	1	1		0	0
FTMT	1	1		0	0
ZBTB21	1	1		0	0
DNAH6	1	1		0	0
GBP7	1	1		0	0
ZDHHC23	1	1		0	0
TP53BP1	1	1		0	0
FAM170A	1	1		0	0
ZNF526	1	1		0	0
VPS18	1	1		0	0
EIF4G1	1	1		0	0
FASTKD3	1	1		0	0
RICTOR	1	1		0	0
TOP3A	1	1		0	0
ATXN2	1	1		0	0
TG	1	1		0	0
IPO8	1	1		0	0
ALS2	1	1		0	0
ARHGAP9	1	1		0	0
HDAC10	1	1		0	0
VPS50	1	1		0	0
SEMA6C	1	1		0	0
SH3RF1	1	1		0	0
TAF15	1	1		0	0
TCF3	1	1		0	0
VAC14	1	1		0	0
CNNM1	1	1		0	0
FCRL1	1	1		0	0
ACACA	1	1		0	0
F13A1	1	1		0	0
DOCK6	1	1		0	0
GRID2	1	1		0	0
FGD6	1	1		0	0
VIL1	1	1		0	0
MYO1E	1	1		0	0
UBE3A	1	1		0	0
RBM15	1	1		0	0
APCDD1L	1	1		0	0
KLHL5	1	1		0	0
ADGRF2	1	1		0	0
IRF8	1	1		0	0
TDRD6	1	1		0	0
CEP128	1	1		0	0
MROH2B	1	1		0	0
RXFP2	1	1		0	0
PLCL1	1	1		0	0
TCTN2	1	1		0	0
SLTM	1	1		0	0
MN1	1	1		0	0
KNL1	1	1		0	0
ADGRG7	1	1		0	0
WRNIP1	1	1		0	0
BAG6	1	1		0	0
OR14K1	1	1		0	0
STIP1	1	1		0	0
PNKP	1	1		0	0
CBX8	1	1		0	0
LAMA4	1	1		0	0
SAMD4B	1	1		0	0
RUNX2	1	1		0	0
PDHA2	1	1		0	0
ARHGEF2	1	1		0	0
LRIT1	1	1		0	0
PLA2G4E	1	1		0	0
PPP4R1L	1	1		0	0
PREX1	1	1		0	0
IQGAP1	1	1		0	0
POLR3B	1	1		0	0
TAF2	1	1		0	0
HID1	1	1		0	0
ZNF425	1	1		0	0
TP63	1	1		0	0
ATP11C	1	1		0	0
DLGAP1	1	1		0	0
CD1E	1	1		0	0
MBD1	1	1		0	0
MYBL2	1	1		0	0
NOTCH2	1	1		0	0
NXF1	1	1		0	0
RAD50	1	1		0	0
DAGLA	1	1		0	0
MOCS1	1	1		0	0
MUC17	1	1		0	0
SUPT16H	1	1		0	0
BBS10	1	1		0	0
LATS2	1	1		0	0
SFMBT2	1	1		0	0
ADD2	1	1		0	0
ASH1L	1	1		0	0
ADAM28	1	1		0	0
PHIP	1	1		0	0
DOP1A	1	1		0	0
ZNF226	1	1		0	0
TLE1	1	1		0	0
GLI1	1	1		0	0
EFTUD2	1	1		0	0
LOXL3	1	1		0	0
SORBS1	1	1		0	0
MON2	1	1		0	0
MYO5C	1	1		0	0
WASHC4	1	1		0	0
ERN1	1	1		0	0
PHLDB2	1	1		0	0
PLCD3	1	1		0	0
PLOD3	1	1		0	0
BICRA	1	1		0	0
AASS	1	1		0	0
ZNF92	1	1		0	0
KLHL25	1	1		0	0
DIP2A	1	1		0	0
COL2A1	1	1		0	0
CLSTN1	1	1		0	0
RNF19A	1	1		0	0
FKBP10	1	1		0	0
CLTC	1	1		0	0
THSD4	1	1		0	0
AAK1	1	1		0	0
HDLBP	1	1		0	0
SEMA4F	1	1		0	0
TBC1D8	1	1		0	0
COL20A1	1	1		0	0
FBLN2	1	1		0	0
TRPC7	1	1		0	0
ATP7B	1	1		0	0
ZNF862	1	1		0	0
PLEKHM2	1	1		0	0
CHD3	1	1		0	0
MELTF	1	1		0	0
PNN	1	1		0	0
TSHZ2	1	1		0	0
STRIP2	1	1		0	0
COL4A6	1	1		0	0
ACAN	1	1		0	0
PRDM9	1	1		0	0
L1CAM	1	1		0	0
ORC1	1	1		0	0
SLC25A13	1	1		0	0
SPTA1	1	1		0	0
ANKLE2	1	1		0	0
CENPC	1	1		0	0
WNK2	1	1		0	0
TUBGCP5	1	1		0	0
PDE11A	1	1		0	0
ELOA	1	1		0	0
ARSH	1	1		0	0
GLI2	1	1		0	0
ZNF257	1	1		0	0
ABL1	1	1		0	0
UBE3B	1	1		0	0
CREB5	1	1		0	0
NEK9	1	1		0	0
LPIN2	1	1		0	0
TTC31	1	1		0	0
IRS2	1	1		0	0
NOD2	1	1		0	0
ADAD2	1	1		0	0
COPA	1	1		0	0
GOLGB1	1	1		0	0
C6orf89	1	1		0	0
POLD1	1	1		0	0
SIRPA	1	1		0	0
TGM7	1	1		0	0
MAST2	1	1		0	0
MLH1	1	1		0	0
PABPC4	1	1		0	0
ZNF541	1	1		0	0
LAIR1	1	1		0	0
ATXN2L	1	1		0	0
SYT10	1	1		0	0
SOBP	1	1		0	0
MROH9	1	1		0	0
PRKG1	1	1		0	0
CASKIN2	1	1		0	0
HIF3A	1	1		0	0
ACAP1	1	1		0	0
ARFGEF2	1	1		0	0
PPFIA2	1	1		0	0
LONRF3	1	1		0	0
SMPD4	1	1		0	0
ASXL1	1	1		0	0
THAP9	1	1		0	0
OSBPL6	1	1		0	0
SLC6A15	1	1		0	0
ARID4A	1	1		0	0
MAST4	1	1		0	0
SCYL1	1	1		0	0
MYBPC1	1	1		0	0
CRTC1	1	1		0	0
BRD9	1	1		0	0
JAKMIP1	1	1		0	0
CAMSAP1	1	1		0	0
UNC5D	1	1		0	0
NCSTN	1	1		0	0
CFAP100	1	1		0	0
ZNF648	1	1		0	0
PARD3	1	1		0	0
ZNF189	1	1		0	0
PCDHA13	1	1		0	0
SLC12A8	1	1		0	0
EVI5	1	1		0	0
ARHGEF26	1	1		0	0
KIRREL2	1	1		0	0
SLITRK6	1	1		0	0
TLE2	1	1		0	0
ZBTB38	1	1		0	0
SEZ6L	1	0		0	0
SLC12A3	1	0		0	0
ATF7IP2	1	0		0	0
RASAL2	1	0		0	0
CEP97	1	0		0	0
OR6P1	1	0		0	0
EDNRB	1	0		0	0
SRGAP2	1	0		0	0
RABEP1	1	0		0	0
MUC19	1	0		0	0
PSMD1	1	0		0	0
MGAT3	1	0		0	0
PRODH2	1	0		0	0
ITPR1	1	0		0	0
MYRF	1	0		0	0
CCSER1	1	0		0	0
REV1	1	0		0	0
APAF1	1	0		0	0
TRPM3	1	0		0	0
BRD3	1	0		0	0
HIF1A	1	0		0	0
MCM9	1	0		0	0
ANKHD1	1	0		0	0
MCM2	1	0		0	0
ZNF160	1	0		0	0
POLR1A	1	0		0	0
COG5	1	0		0	0
RNF213	1	0		0	0
CARD10	1	0		0	0
DISP2	1	0		0	0
OR4C15	1	0		0	0

## Sheet: Table S5
Table S5. The lists of GIs of each mutated genes after applying RPs on PPI networks. Only the mutated genes whose initial GIs are five or more are presented.
CRISPR
	DST=2
	DST=1
TP53	RPL7, MAD2L2, DHX30, RPL19, QRICH1, USP38, RPL36AL, SEPHS1, RPL18A, RPS27L, PPP2R5D, MDM2, RPL18, KIF18B, RAD50, RPS11, RPF2, NOLC1, EXOSC1, CDKN1A, RPL31, FAF1, RPL36, BARD1, RPS3, DCLRE1B, ARL6IP1, FBXO42, MDM4, ITGAV, TP53, MTPAP, CDC42, TRAF2, PPM1G, ZNF318, NCL, CCNG1, RPL22, ORC3, PTP4A2, ATXN3, RPL30, DDX31, ATM, ZFR, RPL9, METTL14, SIPA1, CHEK2, PSMC6, RFC2, RPS27A, RPL27, RAC1, UBE2K, RP…	MDGA1, MRPS24, LIG4, WDR4, ERCC6L2, CCNI, SARS2, PRPH2, USP1, GNB1L, RPRD2, RPS29, WDR89, FERMT2, CEP120, C3orf38, UBFD1, ZNF214, THAP3, DNLZ, XPO7, CENPF, ZNHIT6, MRPS6, CILP, DNTTIP2, WDR43, CNP, VARS2, AFDN, STX4, HCFC1R1, CENPE, C16orf72, PGS1, ZNF699, HEATR1, PNPT1, SELENOS, RARS2, KNTC1, LARS2, ARF6, UBE2D3, BOD1L1, ZWILCH, WDR75, TFB2M, TWNK, FLII, TJAP1, QRSL1, PDCD2	APOM
KRAS	SLC16A1, MAPK7, FLII, PTPN11, IPO8, MYH9, BCAR1, VASP, TMEM41B, ITPR2, DDX39B, DOCK5, ERP44, GRB2, SOS1, LIMS1, NRAS, HSP90B1, ZW10, RAF1, ID1, RRAS2, KRAS, CFLAR, CHMP4B	CHCHD2, TCF7L2, CFAP94, MVK, RPP25L, ZEB2, TXNRD1, UROD, CLK3, PLAAT4
BRAF	PEA15, PTPN11, MDM2, ELAVL1, MKLN1, MITF, MAPK1, MAP2K1, BRAF, GRB2, PTPA, FGFR1, PPP2R2A, SREK1, DUSP4	TM2D2, MAST2, TMEM102, CYB5R4, SOX5, SOX10, SOX9, EXTL3, EXT1, SHOC2, PPM1G
PTEN	VPS52, OST4, IGF1R, STT3A, HSP90B1, IRS1, EIPR1	PTEN, CNPY2, HTT, USP32, WIZ, FURIN, SQLE, VPS41, LSM2, IRS2, PLEKHA1
RPL22	IGF1R, IRS1	RPL22L1, PRPF39, VPS4B, WRN, ZFR	IRF4, CCDC102A
CTCF	IGF1R, IRS1	PTEN, FRYL, PRDX1, VPS4A, KIF2C, CFAP410
NRAS	PTPN11, GAB1, SHOC2, GRB2, NRAS, RAF1, KRAS
RB1	CCND3, SKP2, CDK6, CKS1B, CDK4	E2F3
KEAP1	TAPT1, SUCO	NFE2L2, BRAF, SOX10, SLC33A1
VHL	PIK3CA, RAF1, KRAS	STX4, TEDC2
MAGEA2	VPS50, EIPR1	DENND4C, RAB6A, TP63
PIK3CA	IRS2, PIK3CA	ZEB2, IGF1R, PIK3CB
CCDC57		PTEN, IRS2, EIPR1, PLEKHA1, PLEKHH3
HECTD4		PTEN, MAP4K4, IGF1R, FURIN, PTP4A2
	shRNA
	INIT.
	DST=2
	DST=1
TP53	TAF5, CARD14, RPS18, HUWE1, CAMK2A, USP7, ALOXE3, TRIP13, MDM2, HTATSF1, ZNF444, CCAR1, TP53, UBE2V1, GCAT, FXR2, PRSS23, NCOA2, CPS1, YWHAE, UNC5C, MAFF, PPP2R2A, MEF2A, SMARCA1, USP28, PRPF4B, HOXC6, CENPE, IL1R2, TAF1, GADD45A, UTP4, ALDH16A1, NCOA6, BCL10, FOXC2, MNAT1, H2BC21, TINF2, RNF123, TERF1, UBR2, ILF2, NPM1, DCLK1, NCBP1, QSOX1, MSI2, EPHA8, FAU, USP1, BCCIP, MAPKAPK3, NUDT6, HPD, U2…	FCSK, RAB27A, NR1D2, ZNF384, CREB3L4, NUDT9, ADORA1, ARHGEF10, KCNJ10, UBE2T, CETN2, MYT1, RABL2A, CDKN2D, TRIB2, NCOA5, AGPAT5, RAB2B, SBK1, SSRP1, KCNC3, HSPE1, DAPK3, CPT2, UGT8, CD46, DDX28, ACVRL1, PAX5, BCHE, SERPING1, CDKAL1, NFKBIE, SETBP1, DIDO1, COL8A2, RBMS1, MR1, FBXL2, NPTX1, MFHAS1, DGAT1, B3GALT6, MAPKAPK5, PHF12, SH2D1B, LCN12, ZIC5, DGKG, AKNA, CFAP251, EPHB1, INPP4B, KCNE3, MTMR…	HAS2
BRAF	NTRK1, RBM39, DUSP4, PTPN11, PEA15, PPP2R2A, PTK2, PPP6C, METAP2, SOS1, MAPK1, SH2D1B, BRAF, TCF3	ZNF43, BTF3, ENC1, CLP1, TIPARP, MATN3, SATB2, SOX10, GPX4, ZNF432, NFKBIE, ACVR1C, NME4, SUMO2, NR2F2
KRAS	TCEAL1, KRAS, PTPN11, ADSL, ARNT, EEF2	IL1R2, JUNB, PSEN2, SOX10, ALDH1L1, ALDH9A1, PER3, GRAP2, DRAP1, NCOA5, USP3, SLC23A2, FLT4, ECHDC1	ATOH7
RB1	SKP2, CDK6, CDK4, CCND1	RPS6KA2, ELL3, E2F3, BRAF, TBC1D2B, ERBB2, ARHGEF26
VHL	KRAS, PHF5A	RBM22, STRN4, POLE2, PLK1, TRRAP, HNF1B, DDX41, ITGAV	KIF12
NRAS		NRAS, MAP4K4, ARHGEF18, SLC27A2, C4BPB, PCGF6
PIK3CA		PIK3CA, RRAS, HSDL1, C5, IGF1R, MITF
RPL22		UBA2, DHX9, RCN2, DDX27, EIF3H, VPS28
KMT2D		RAC1, BCOR, PLXNA1, DHX9, CHST4
MYH9		PKN2, RAC1, WWTR1, MRPL38, RCN2
KMT2B		RAB17, ITPK1, IBTK, SLK	S1PR5
